# Supplementary material for: Machine learning-based integration of DCE-MRI radiomics for STAT3 expression prediction and survival stratification in breast cancer
Source: Front Immunol. 2025 Jun 25;16:1619186. doi: 10.3389/fimmu.2025.1619186 (PMC12237646; doi:10.3389/fimmu.2025.1619186)
Supplement: Additional file 6 — ICC Values for Radiomics Features. (File format:.xlsx). [file Table6.xlsx]

## Sheet: Sheet1
feature	icc
EP-original_shape_Elongation	0.613857
EP-original_shape_Flatness	0.94908
EP-original_shape_LeastAxisLength	0.898119
EP-original_shape_MajorAxisLength	0.766281
EP-original_shape_Maximum2DDiameterColumn	0.635529
EP-original_shape_Maximum2DDiameterRow	0.94083
EP-original_shape_Maximum2DDiameterSlice	0.738621
EP-original_shape_Maximum3DDiameter	0.656322
EP-original_shape_MeshVolume	0.52925
EP-original_shape_MinorAxisLength	0.911078
EP-original_shape_Sphericity	0.905928
EP-original_shape_SurfaceArea	0.713627
EP-original_shape_SurfaceVolumeRatio	0.927838
EP-original_shape_VoxelVolume	0.534086
EP-original_firstorder_10Percentile	0.958921
EP-original_firstorder_90Percentile	0.998871
EP-original_firstorder_Energy	0.984807
EP-original_firstorder_Entropy	0.96706
EP-original_firstorder_InterquartileRange	0.834143
EP-original_firstorder_Kurtosis	0.733516
EP-original_firstorder_Maximum	0.99885
EP-original_firstorder_MeanAbsoluteDeviation	0.757063
EP-original_firstorder_Mean	0.99018
EP-original_firstorder_Median	0.990817
EP-original_firstorder_Minimum	0.792417
EP-original_firstorder_Range	0.963107
EP-original_firstorder_RobustMeanAbsoluteDeviation	0.621526
EP-original_firstorder_RootMeanSquared	0.99255
EP-original_firstorder_Skewness	0.905384
EP-original_firstorder_TotalEnergy	0.984807
EP-original_firstorder_Uniformity	0.765729
EP-original_firstorder_Variance	0.803344
EP-original_glcm_Autocorrelation	0.853111
EP-original_glcm_ClusterProminence	0.566474
EP-original_glcm_ClusterShade	0.568485
EP-original_glcm_ClusterTendency	0.798617
EP-original_glcm_Contrast	0.956505
EP-original_glcm_Correlation	0.776218
EP-original_glcm_DifferenceAverage	0.972813
EP-original_glcm_DifferenceEntropy	0.970216
EP-original_glcm_DifferenceVariance	0.784964
EP-original_glcm_Id	0.844606
EP-original_glcm_Idm	0.493913
EP-original_glcm_Idmn	0.860166
EP-original_glcm_Idn	0.87492
EP-original_glcm_Imc1	0.987591
EP-original_glcm_Imc2	0.89392
EP-original_glcm_InverseVariance	0.983613
EP-original_glcm_JointAverage	0.898243
EP-original_glcm_JointEnergy	0.964671
EP-original_glcm_JointEntropy	0.963058
EP-original_glcm_MCC	0.768725
EP-original_glcm_MaximumProbability	0.964258
EP-original_glcm_SumAverage	0.898243
EP-original_glcm_SumEntropy	0.962642
EP-original_glcm_SumSquares	0.795437
EP-original_gldm_DependenceEntropy	0.96906
EP-original_gldm_DependenceNonUniformity	0.713152
EP-original_gldm_DependenceNonUniformityNormalized	0.995837
EP-original_gldm_DependenceVariance	0.988606
EP-original_gldm_GrayLevelNonUniformity	0.95664
EP-original_gldm_GrayLevelVariance	0.803593
EP-original_gldm_HighGrayLevelEmphasis	0.846022
EP-original_gldm_LargeDependenceEmphasis	0.516992
EP-original_gldm_LargeDependenceHighGrayLevelEmphasis	0.603915
EP-original_gldm_LargeDependenceLowGrayLevelEmphasis	0.575411
EP-original_gldm_LowGrayLevelEmphasis	0.828358
EP-original_gldm_SmallDependenceEmphasis	0.0317057
EP-original_gldm_SmallDependenceHighGrayLevelEmphasis	0.429999
EP-original_gldm_SmallDependenceLowGrayLevelEmphasis	0.617954
EP-original_glrlm_GrayLevelNonUniformity	0.95648
EP-original_glrlm_GrayLevelNonUniformityNormalized	0.796472
EP-original_glrlm_GrayLevelVariance	0.952423
EP-original_glrlm_HighGrayLevelRunEmphasis	0.846212
EP-original_glrlm_LongRunEmphasis	0.200155
EP-original_glrlm_LongRunHighGrayLevelEmphasis	0.846652
EP-original_glrlm_LongRunLowGrayLevelEmphasis	0.587442
EP-original_glrlm_LowGrayLevelRunEmphasis	0.840616
EP-original_glrlm_RunEntropy	0.964488
EP-original_glrlm_RunLengthNonUniformity	0.767343
EP-original_glrlm_RunLengthNonUniformityNormalized	0.995695
EP-original_glrlm_RunPercentage	0.376737
EP-original_glrlm_RunVariance	0.994464
EP-original_glrlm_ShortRunEmphasis	0.116472
EP-original_glrlm_ShortRunHighGrayLevelEmphasis	0.849494
EP-original_glrlm_ShortRunLowGrayLevelEmphasis	0.849261
EP-original_glszm_GrayLevelNonUniformity	0.945876
EP-original_glszm_GrayLevelNonUniformityNormalized	0.548216
EP-original_glszm_GrayLevelVariance	0.94869
EP-original_glszm_HighGrayLevelZoneEmphasis	0.846899
EP-original_glszm_LargeAreaEmphasis	0.91533
EP-original_glszm_LargeAreaHighGrayLevelEmphasis	0.377319
EP-original_glszm_LargeAreaLowGrayLevelEmphasis	0.141071
EP-original_glszm_LowGrayLevelZoneEmphasis	0.864691
EP-original_glszm_SizeZoneNonUniformity	0.887422
EP-original_glszm_SizeZoneNonUniformityNormalized	0.997584
EP-original_glszm_SmallAreaEmphasis	0.00110751
EP-original_glszm_SmallAreaHighGrayLevelEmphasis	0.145801
EP-original_glszm_SmallAreaLowGrayLevelEmphasis	0.589633
EP-original_glszm_ZoneEntropy	0.977091
EP-original_glszm_ZonePercentage	0.201318
EP-original_glszm_ZoneVariance	0.989341
EP-original_ngtdm_Busyness	0.822367
EP-original_ngtdm_Coarseness	0.784529
EP-original_ngtdm_Complexity	0.758954
EP-original_ngtdm_Contrast	0.980978
EP-original_ngtdm_Strength	0.774647
EP-exponential_firstorder_10Percentile	0.816019
EP-exponential_firstorder_90Percentile	0.965023
EP-exponential_firstorder_Energy	0.961411
EP-exponential_firstorder_Entropy	0.842892
EP-exponential_firstorder_InterquartileRange	0.955535
EP-exponential_firstorder_Kurtosis	0.814993
EP-exponential_firstorder_Maximum	0.934634
EP-exponential_firstorder_MeanAbsoluteDeviation	0.969713
EP-exponential_firstorder_Mean	0.942994
EP-exponential_firstorder_Median	0.779873
EP-exponential_firstorder_Minimum	0.329989
EP-exponential_firstorder_Range	0.93458
EP-exponential_firstorder_RobustMeanAbsoluteDeviation	0.964058
EP-exponential_firstorder_RootMeanSquared	0.947275
EP-exponential_firstorder_Skewness	0.969697
EP-exponential_firstorder_TotalEnergy	0.961411
EP-exponential_firstorder_Uniformity	0.881422
EP-exponential_firstorder_Variance	0.730166
EP-exponential_glcm_Autocorrelation	0.79127
EP-exponential_glcm_ClusterProminence	0.667332
EP-exponential_glcm_ClusterShade	0.733888
EP-exponential_glcm_ClusterTendency	0.926116
EP-exponential_glcm_Contrast	0.450835
EP-exponential_glcm_Correlation	0.783811
EP-exponential_glcm_DifferenceAverage	0.97377
EP-exponential_glcm_DifferenceEntropy	0.818406
EP-exponential_glcm_DifferenceVariance	0.578997
EP-exponential_glcm_Id	0.652863
EP-exponential_glcm_Idm	0.769599
EP-exponential_glcm_Idmn	0.746142
EP-exponential_glcm_Idn	0.794154
EP-exponential_glcm_Imc1	0.722082
EP-exponential_glcm_Imc2	0.544198
EP-exponential_glcm_InverseVariance	0.795519
EP-exponential_glcm_JointAverage	0.955662
EP-exponential_glcm_JointEnergy	0.862756
EP-exponential_glcm_JointEntropy	0.679321
EP-exponential_glcm_MCC	0.948496
EP-exponential_glcm_MaximumProbability	0.574011
EP-exponential_glcm_SumAverage	0.955662
EP-exponential_glcm_SumEntropy	0.810753
EP-exponential_glcm_SumSquares	0.794849
EP-exponential_gldm_DependenceEntropy	0.965802
EP-exponential_gldm_DependenceNonUniformity	0.783361
EP-exponential_gldm_DependenceNonUniformityNormalized	0.859676
EP-exponential_gldm_DependenceVariance	0.517528
EP-exponential_gldm_GrayLevelNonUniformity	0.67848
EP-exponential_gldm_GrayLevelVariance	0.730396
EP-exponential_gldm_HighGrayLevelEmphasis	0.901991
EP-exponential_gldm_LargeDependenceEmphasis	0.886616
EP-exponential_gldm_LargeDependenceHighGrayLevelEmphasis	0.558583
EP-exponential_gldm_LargeDependenceLowGrayLevelEmphasis	0.195674
EP-exponential_gldm_LowGrayLevelEmphasis	0.817908
EP-exponential_gldm_SmallDependenceEmphasis	0.538211
EP-exponential_gldm_SmallDependenceHighGrayLevelEmphasis	0.710809
EP-exponential_gldm_SmallDependenceLowGrayLevelEmphasis	0.603122
EP-exponential_glrlm_GrayLevelNonUniformity	0.5017
EP-exponential_glrlm_GrayLevelNonUniformityNormalized	0.660144
EP-exponential_glrlm_GrayLevelVariance	0.930744
EP-exponential_glrlm_HighGrayLevelRunEmphasis	0.907635
EP-exponential_glrlm_LongRunEmphasis	0.719095
EP-exponential_glrlm_LongRunHighGrayLevelEmphasis	0.756209
EP-exponential_glrlm_LongRunLowGrayLevelEmphasis	0.371185
EP-exponential_glrlm_LowGrayLevelRunEmphasis	0.796688
EP-exponential_glrlm_RunEntropy	0.806407
EP-exponential_glrlm_RunLengthNonUniformity	0.604394
EP-exponential_glrlm_RunLengthNonUniformityNormalized	0.781032
EP-exponential_glrlm_RunPercentage	0.911098
EP-exponential_glrlm_RunVariance	0.836504
EP-exponential_glrlm_ShortRunEmphasis	0.760173
EP-exponential_glrlm_ShortRunHighGrayLevelEmphasis	0.900513
EP-exponential_glrlm_ShortRunLowGrayLevelEmphasis	0.800434
EP-exponential_glszm_GrayLevelNonUniformity	0.923409
EP-exponential_glszm_GrayLevelNonUniformityNormalized	0.721643
EP-exponential_glszm_GrayLevelVariance	0.561788
EP-exponential_glszm_HighGrayLevelZoneEmphasis	0.543094
EP-exponential_glszm_LargeAreaEmphasis	0.745248
EP-exponential_glszm_LargeAreaHighGrayLevelEmphasis	0.911883
EP-exponential_glszm_LargeAreaLowGrayLevelEmphasis	0.0447327
EP-exponential_glszm_LowGrayLevelZoneEmphasis	0.591608
EP-exponential_glszm_SizeZoneNonUniformity	0.876626
EP-exponential_glszm_SizeZoneNonUniformityNormalized	0.985506
EP-exponential_glszm_SmallAreaEmphasis	0.110283
EP-exponential_glszm_SmallAreaHighGrayLevelEmphasis	0.960072
EP-exponential_glszm_SmallAreaLowGrayLevelEmphasis	0.685824
EP-exponential_glszm_ZoneEntropy	0.957923
EP-exponential_glszm_ZonePercentage	0.670402
EP-exponential_glszm_ZoneVariance	0.746278
EP-exponential_ngtdm_Busyness	0.469181
EP-exponential_ngtdm_Coarseness	0.615051
EP-exponential_ngtdm_Complexity	0.852741
EP-exponential_ngtdm_Contrast	0.847347
EP-exponential_ngtdm_Strength	0.989553
EP-gradient_firstorder_10Percentile	0.848613
EP-gradient_firstorder_90Percentile	0.991973
EP-gradient_firstorder_Energy	0.860597
EP-gradient_firstorder_Entropy	0.991616
EP-gradient_firstorder_InterquartileRange	0.991705
EP-gradient_firstorder_Kurtosis	0.517937
EP-gradient_firstorder_Maximum	0.986395
EP-gradient_firstorder_MeanAbsoluteDeviation	0.992481
EP-gradient_firstorder_Mean	0.988103
EP-gradient_firstorder_Median	0.746347
EP-gradient_firstorder_Minimum	0.987991
EP-gradient_firstorder_Range	0.98624
EP-gradient_firstorder_RobustMeanAbsoluteDeviation	0.991303
EP-gradient_firstorder_RootMeanSquared	0.989269
EP-gradient_firstorder_Skewness	0.961978
EP-gradient_firstorder_TotalEnergy	0.860597
EP-gradient_firstorder_Uniformity	0.988963
EP-gradient_firstorder_Variance	0.631685
EP-gradient_glcm_Autocorrelation	0.752715
EP-gradient_glcm_ClusterProminence	0.955342
EP-gradient_glcm_ClusterShade	0.307525
EP-gradient_glcm_ClusterTendency	0.639779
EP-gradient_glcm_Contrast	0.625228
EP-gradient_glcm_Correlation	0.92805
EP-gradient_glcm_DifferenceAverage	0.88042
EP-gradient_glcm_DifferenceEntropy	0.997004
EP-gradient_glcm_DifferenceVariance	0.622554
EP-gradient_glcm_Id	0.997528
EP-gradient_glcm_Idm	0.997048
EP-gradient_glcm_Idmn	0.900269
EP-gradient_glcm_Idn	0.932579
EP-gradient_glcm_Imc1	0.981612
EP-gradient_glcm_Imc2	0.88076
EP-gradient_glcm_InverseVariance	0.997768
EP-gradient_glcm_JointAverage	0.982772
EP-gradient_glcm_JointEnergy	0.938241
EP-gradient_glcm_JointEntropy	0.951747
EP-gradient_glcm_MCC	0.723437
EP-gradient_glcm_MaximumProbability	0.919839
EP-gradient_glcm_SumAverage	0.982772
EP-gradient_glcm_SumEntropy	0.983382
EP-gradient_glcm_SumSquares	0.63342
EP-gradient_gldm_DependenceEntropy	0.973743
EP-gradient_gldm_DependenceNonUniformity	0.843235
EP-gradient_gldm_DependenceNonUniformityNormalized	0.891465
EP-gradient_gldm_DependenceVariance	0.847227
EP-gradient_gldm_GrayLevelNonUniformity	0.727533
EP-gradient_gldm_GrayLevelVariance	0.631492
EP-gradient_gldm_HighGrayLevelEmphasis	0.712938
EP-gradient_gldm_LargeDependenceEmphasis	0.994664
EP-gradient_gldm_LargeDependenceHighGrayLevelEmphasis	0.756785
EP-gradient_gldm_LargeDependenceLowGrayLevelEmphasis	0.991508
EP-gradient_gldm_LowGrayLevelEmphasis	0.819091
EP-gradient_gldm_SmallDependenceEmphasis	0.99497
EP-gradient_gldm_SmallDependenceHighGrayLevelEmphasis	0.671215
EP-gradient_gldm_SmallDependenceLowGrayLevelEmphasis	0.977739
EP-gradient_glrlm_GrayLevelNonUniformity	0.94528
EP-gradient_glrlm_GrayLevelNonUniformityNormalized	0.989101
EP-gradient_glrlm_GrayLevelVariance	0.633225
EP-gradient_glrlm_HighGrayLevelRunEmphasis	0.713317
EP-gradient_glrlm_LongRunEmphasis	0.994574
EP-gradient_glrlm_LongRunHighGrayLevelEmphasis	0.720313
EP-gradient_glrlm_LongRunLowGrayLevelEmphasis	0.824626
EP-gradient_glrlm_LowGrayLevelRunEmphasis	0.815681
EP-gradient_glrlm_RunEntropy	0.990361
EP-gradient_glrlm_RunLengthNonUniformity	0.775058
EP-gradient_glrlm_RunLengthNonUniformityNormalized	0.994503
EP-gradient_glrlm_RunPercentage	0.994533
EP-gradient_glrlm_RunVariance	0.994567
EP-gradient_glrlm_ShortRunEmphasis	0.994505
EP-gradient_glrlm_ShortRunHighGrayLevelEmphasis	0.711576
EP-gradient_glrlm_ShortRunLowGrayLevelEmphasis	0.814157
EP-gradient_glszm_GrayLevelNonUniformity	0.69336
EP-gradient_glszm_GrayLevelNonUniformityNormalized	0.989875
EP-gradient_glszm_GrayLevelVariance	0.654574
EP-gradient_glszm_HighGrayLevelZoneEmphasis	0.719006
EP-gradient_glszm_LargeAreaEmphasis	0.875165
EP-gradient_glszm_LargeAreaHighGrayLevelEmphasis	0.96529
EP-gradient_glszm_LargeAreaLowGrayLevelEmphasis	0.98166
EP-gradient_glszm_LowGrayLevelZoneEmphasis	0.983507
EP-gradient_glszm_SizeZoneNonUniformity	0.836382
EP-gradient_glszm_SizeZoneNonUniformityNormalized	0.994794
EP-gradient_glszm_SmallAreaEmphasis	0.994353
EP-gradient_glszm_SmallAreaHighGrayLevelEmphasis	0.698538
EP-gradient_glszm_SmallAreaLowGrayLevelEmphasis	0.978476
EP-gradient_glszm_ZoneEntropy	0.980437
EP-gradient_glszm_ZonePercentage	0.994699
EP-gradient_glszm_ZoneVariance	0.846824
EP-gradient_ngtdm_Busyness	0.780242
EP-gradient_ngtdm_Coarseness	0.632135
EP-gradient_ngtdm_Complexity	0.606124
EP-gradient_ngtdm_Contrast	0.989917
EP-gradient_ngtdm_Strength	0.971709
EP-lbp.2D_firstorder_10Percentile	1.78e-16
EP-lbp.2D_firstorder_90Percentile	0.929751
EP-lbp.2D_firstorder_Energy	0.533948
EP-lbp.2D_firstorder_InterquartileRange	0.934831
EP-lbp.2D_firstorder_Kurtosis	0.950676
EP-lbp.2D_firstorder_MeanAbsoluteDeviation	0.969981
EP-lbp.2D_firstorder_Mean	0.935059
EP-lbp.2D_firstorder_Median	-4.68e-16
EP-lbp.2D_firstorder_RobustMeanAbsoluteDeviation	0.992076
EP-lbp.2D_firstorder_RootMeanSquared	0.935212
EP-lbp.2D_firstorder_Skewness	0.929319
EP-lbp.2D_firstorder_TotalEnergy	0.533948
EP-lbp.2D_firstorder_Variance	0.971086
EP-lbp.2D_gldm_DependenceEntropy	0.795656
EP-lbp.2D_gldm_DependenceNonUniformity	0.787776
EP-lbp.2D_gldm_DependenceNonUniformityNormalized	0.956752
EP-lbp.2D_gldm_DependenceVariance	0.66535
EP-lbp.2D_gldm_GrayLevelNonUniformity	0.534086
EP-lbp.2D_gldm_LargeDependenceEmphasis	0.942216
EP-lbp.2D_gldm_LargeDependenceHighGrayLevelEmphasis	0.942216
EP-lbp.2D_gldm_LargeDependenceLowGrayLevelEmphasis	0.942216
EP-lbp.2D_gldm_SmallDependenceEmphasis	0.74756
EP-lbp.2D_gldm_SmallDependenceHighGrayLevelEmphasis	0.74756
EP-lbp.2D_gldm_SmallDependenceLowGrayLevelEmphasis	0.74756
EP-lbp.2D_glrlm_GrayLevelNonUniformity	0.71465
EP-lbp.2D_glrlm_LongRunEmphasis	0.765398
EP-lbp.2D_glrlm_LongRunHighGrayLevelEmphasis	0.765398
EP-lbp.2D_glrlm_LongRunLowGrayLevelEmphasis	0.765398
EP-lbp.2D_glrlm_RunEntropy	0.94785
EP-lbp.2D_glrlm_RunLengthNonUniformity	0.42475
EP-lbp.2D_glrlm_RunLengthNonUniformityNormalized	0.921738
EP-lbp.2D_glrlm_RunPercentage	0.93451
EP-lbp.2D_glrlm_RunVariance	0.825732
EP-lbp.2D_glrlm_ShortRunEmphasis	0.707
EP-lbp.2D_glrlm_ShortRunHighGrayLevelEmphasis	0.707
EP-lbp.2D_glrlm_ShortRunLowGrayLevelEmphasis	0.707
EP-lbp.2D_glszm_GrayLevelNonUniformity	0.0202703
EP-lbp.2D_glszm_LargeAreaEmphasis	0.463877
EP-lbp.2D_glszm_LargeAreaHighGrayLevelEmphasis	0.463877
EP-lbp.2D_glszm_LargeAreaLowGrayLevelEmphasis	0.463877
EP-lbp.2D_glszm_SizeZoneNonUniformity	4.44e-16
EP-lbp.2D_glszm_SizeZoneNonUniformityNormalized	0.409923
EP-lbp.2D_glszm_SmallAreaEmphasis	-0.0033578
EP-lbp.2D_glszm_SmallAreaHighGrayLevelEmphasis	-0.0033578
EP-lbp.2D_glszm_SmallAreaLowGrayLevelEmphasis	-0.0033578
EP-lbp.2D_glszm_ZoneEntropy	0.339228
EP-lbp.2D_glszm_ZonePercentage	0.601296
EP-lbp.2D_glszm_ZoneVariance	-0.0510881
EP-log.sigma.3.mm.3D_firstorder_10Percentile	0.995944
EP-log.sigma.3.mm.3D_firstorder_90Percentile	0.762836
EP-log.sigma.3.mm.3D_firstorder_Energy	0.984301
EP-log.sigma.3.mm.3D_firstorder_Entropy	0.980125
EP-log.sigma.3.mm.3D_firstorder_InterquartileRange	0.744361
EP-log.sigma.3.mm.3D_firstorder_Kurtosis	0.690368
EP-log.sigma.3.mm.3D_firstorder_Maximum	0.790261
EP-log.sigma.3.mm.3D_firstorder_MeanAbsoluteDeviation	0.714612
EP-log.sigma.3.mm.3D_firstorder_Mean	0.847275
EP-log.sigma.3.mm.3D_firstorder_Median	0.966874
EP-log.sigma.3.mm.3D_firstorder_Minimum	0.973788
EP-log.sigma.3.mm.3D_firstorder_Range	0.949057
EP-log.sigma.3.mm.3D_firstorder_RobustMeanAbsoluteDeviation	0.764997
EP-log.sigma.3.mm.3D_firstorder_RootMeanSquared	0.842963
EP-log.sigma.3.mm.3D_firstorder_Skewness	0.716213
EP-log.sigma.3.mm.3D_firstorder_TotalEnergy	0.984301
EP-log.sigma.3.mm.3D_firstorder_Uniformity	0.675669
EP-log.sigma.3.mm.3D_firstorder_Variance	0.771784
EP-log.sigma.3.mm.3D_glcm_Autocorrelation	0.719351
EP-log.sigma.3.mm.3D_glcm_ClusterProminence	0.904343
EP-log.sigma.3.mm.3D_glcm_ClusterShade	0.647418
EP-log.sigma.3.mm.3D_glcm_ClusterTendency	0.821692
EP-log.sigma.3.mm.3D_glcm_Contrast	0.781424
EP-log.sigma.3.mm.3D_glcm_Correlation	0.885311
EP-log.sigma.3.mm.3D_glcm_DifferenceAverage	0.993886
EP-log.sigma.3.mm.3D_glcm_DifferenceEntropy	0.996077
EP-log.sigma.3.mm.3D_glcm_DifferenceVariance	0.651984
EP-log.sigma.3.mm.3D_glcm_Id	0.994936
EP-log.sigma.3.mm.3D_glcm_Idm	0.994049
EP-log.sigma.3.mm.3D_glcm_Idmn	0.896594
EP-log.sigma.3.mm.3D_glcm_Idn	0.927996
EP-log.sigma.3.mm.3D_glcm_Imc1	0.61555
EP-log.sigma.3.mm.3D_glcm_Imc2	0.87326
EP-log.sigma.3.mm.3D_glcm_InverseVariance	0.994297
EP-log.sigma.3.mm.3D_glcm_JointAverage	0.92124
EP-log.sigma.3.mm.3D_glcm_JointEnergy	0.955704
EP-log.sigma.3.mm.3D_glcm_JointEntropy	0.964246
EP-log.sigma.3.mm.3D_glcm_MCC	0.457927
EP-log.sigma.3.mm.3D_glcm_MaximumProbability	0.958371
EP-log.sigma.3.mm.3D_glcm_SumAverage	0.92124
EP-log.sigma.3.mm.3D_glcm_SumEntropy	0.97357
EP-log.sigma.3.mm.3D_glcm_SumSquares	0.806159
EP-log.sigma.3.mm.3D_gldm_DependenceEntropy	0.944195
EP-log.sigma.3.mm.3D_gldm_DependenceNonUniformity	0.7798
EP-log.sigma.3.mm.3D_gldm_DependenceNonUniformityNormalized	0.992576
EP-log.sigma.3.mm.3D_gldm_DependenceVariance	0.98733
EP-log.sigma.3.mm.3D_gldm_GrayLevelNonUniformity	0.95705
EP-log.sigma.3.mm.3D_gldm_GrayLevelVariance	0.772019
EP-log.sigma.3.mm.3D_gldm_HighGrayLevelEmphasis	0.919355
EP-log.sigma.3.mm.3D_gldm_LargeDependenceEmphasis	0.991919
EP-log.sigma.3.mm.3D_gldm_LargeDependenceHighGrayLevelEmphasis	0.813317
EP-log.sigma.3.mm.3D_gldm_LargeDependenceLowGrayLevelEmphasis	0.985812
EP-log.sigma.3.mm.3D_gldm_LowGrayLevelEmphasis	0.957895
EP-log.sigma.3.mm.3D_gldm_SmallDependenceEmphasis	0.99314
EP-log.sigma.3.mm.3D_gldm_SmallDependenceHighGrayLevelEmphasis	0.802297
EP-log.sigma.3.mm.3D_gldm_SmallDependenceLowGrayLevelEmphasis	0.932001
EP-log.sigma.3.mm.3D_glrlm_GrayLevelNonUniformity	0.95675
EP-log.sigma.3.mm.3D_glrlm_GrayLevelNonUniformityNormalized	0.676537
EP-log.sigma.3.mm.3D_glrlm_GrayLevelVariance	0.770575
EP-log.sigma.3.mm.3D_glrlm_HighGrayLevelRunEmphasis	0.91981
EP-log.sigma.3.mm.3D_glrlm_LongRunEmphasis	0.992841
EP-log.sigma.3.mm.3D_glrlm_LongRunHighGrayLevelEmphasis	0.907023
EP-log.sigma.3.mm.3D_glrlm_LongRunLowGrayLevelEmphasis	0.96366
EP-log.sigma.3.mm.3D_glrlm_LowGrayLevelRunEmphasis	0.956039
EP-log.sigma.3.mm.3D_glrlm_RunEntropy	0.974557
EP-log.sigma.3.mm.3D_glrlm_RunLengthNonUniformity	0.541856
EP-log.sigma.3.mm.3D_glrlm_RunLengthNonUniformityNormalized	0.993144
EP-log.sigma.3.mm.3D_glrlm_RunPercentage	0.992945
EP-log.sigma.3.mm.3D_glrlm_RunVariance	0.992198
EP-log.sigma.3.mm.3D_glrlm_ShortRunEmphasis	0.993166
EP-log.sigma.3.mm.3D_glrlm_ShortRunHighGrayLevelEmphasis	0.922454
EP-log.sigma.3.mm.3D_glrlm_ShortRunLowGrayLevelEmphasis	0.953775
EP-log.sigma.3.mm.3D_glszm_GrayLevelNonUniformity	0.787721
EP-log.sigma.3.mm.3D_glszm_GrayLevelNonUniformityNormalized	0.678765
EP-log.sigma.3.mm.3D_glszm_GrayLevelVariance	0.779257
EP-log.sigma.3.mm.3D_glszm_HighGrayLevelZoneEmphasis	0.924124
EP-log.sigma.3.mm.3D_glszm_LargeAreaEmphasis	0.671644
EP-log.sigma.3.mm.3D_glszm_LargeAreaHighGrayLevelEmphasis	0.968439
EP-log.sigma.3.mm.3D_glszm_LargeAreaLowGrayLevelEmphasis	0.985054
EP-log.sigma.3.mm.3D_glszm_LowGrayLevelZoneEmphasis	0.948192
EP-log.sigma.3.mm.3D_glszm_SizeZoneNonUniformity	0.771345
EP-log.sigma.3.mm.3D_glszm_SizeZoneNonUniformityNormalized	0.992143
EP-log.sigma.3.mm.3D_glszm_SmallAreaEmphasis	0.992583
EP-log.sigma.3.mm.3D_glszm_SmallAreaHighGrayLevelEmphasis	0.93883
EP-log.sigma.3.mm.3D_glszm_SmallAreaLowGrayLevelEmphasis	0.764054
EP-log.sigma.3.mm.3D_glszm_ZoneEntropy	0.946287
EP-log.sigma.3.mm.3D_glszm_ZonePercentage	0.993405
EP-log.sigma.3.mm.3D_glszm_ZoneVariance	0.610282
EP-log.sigma.3.mm.3D_ngtdm_Busyness	0.646418
EP-log.sigma.3.mm.3D_ngtdm_Coarseness	0.764611
EP-log.sigma.3.mm.3D_ngtdm_Complexity	0.944568
EP-log.sigma.3.mm.3D_ngtdm_Contrast	0.985749
EP-log.sigma.3.mm.3D_ngtdm_Strength	0.835819
EP-log.sigma.5.mm.3D_firstorder_10Percentile	0.893243
EP-log.sigma.5.mm.3D_firstorder_90Percentile	0.823495
EP-log.sigma.5.mm.3D_firstorder_Energy	0.747822
EP-log.sigma.5.mm.3D_firstorder_Entropy	0.801916
EP-log.sigma.5.mm.3D_firstorder_InterquartileRange	0.968814
EP-log.sigma.5.mm.3D_firstorder_Kurtosis	0.781947
EP-log.sigma.5.mm.3D_firstorder_Maximum	0.422917
EP-log.sigma.5.mm.3D_firstorder_MeanAbsoluteDeviation	0.761424
EP-log.sigma.5.mm.3D_firstorder_Mean	0.533174
EP-log.sigma.5.mm.3D_firstorder_Median	0.804814
EP-log.sigma.5.mm.3D_firstorder_Minimum	0.697212
EP-log.sigma.5.mm.3D_firstorder_Range	0.776009
EP-log.sigma.5.mm.3D_firstorder_RobustMeanAbsoluteDeviation	0.727288
EP-log.sigma.5.mm.3D_firstorder_RootMeanSquared	0.689376
EP-log.sigma.5.mm.3D_firstorder_Skewness	0.465642
EP-log.sigma.5.mm.3D_firstorder_TotalEnergy	0.747822
EP-log.sigma.5.mm.3D_firstorder_Uniformity	0.741848
EP-log.sigma.5.mm.3D_firstorder_Variance	0.480786
EP-log.sigma.5.mm.3D_glcm_Autocorrelation	0.930491
EP-log.sigma.5.mm.3D_glcm_ClusterProminence	0.411888
EP-log.sigma.5.mm.3D_glcm_ClusterShade	0.514302
EP-log.sigma.5.mm.3D_glcm_ClusterTendency	0.67572
EP-log.sigma.5.mm.3D_glcm_Contrast	0.671165
EP-log.sigma.5.mm.3D_glcm_Correlation	0.892977
EP-log.sigma.5.mm.3D_glcm_DifferenceAverage	0.85447
EP-log.sigma.5.mm.3D_glcm_DifferenceEntropy	0.523882
EP-log.sigma.5.mm.3D_glcm_DifferenceVariance	0.417073
EP-log.sigma.5.mm.3D_glcm_Id	0.816003
EP-log.sigma.5.mm.3D_glcm_Idm	0.760405
EP-log.sigma.5.mm.3D_glcm_Idmn	0.812493
EP-log.sigma.5.mm.3D_glcm_Idn	0.873749
EP-log.sigma.5.mm.3D_glcm_Imc1	0.966143
EP-log.sigma.5.mm.3D_glcm_Imc2	0.970304
EP-log.sigma.5.mm.3D_glcm_InverseVariance	0.766366
EP-log.sigma.5.mm.3D_glcm_JointAverage	0.864744
EP-log.sigma.5.mm.3D_glcm_JointEnergy	0.86315
EP-log.sigma.5.mm.3D_glcm_JointEntropy	0.972354
EP-log.sigma.5.mm.3D_glcm_MCC	0.611108
EP-log.sigma.5.mm.3D_glcm_MaximumProbability	0.874939
EP-log.sigma.5.mm.3D_glcm_SumAverage	0.864744
EP-log.sigma.5.mm.3D_glcm_SumEntropy	0.862548
EP-log.sigma.5.mm.3D_glcm_SumSquares	0.674708
EP-log.sigma.5.mm.3D_gldm_DependenceEntropy	0.951453
EP-log.sigma.5.mm.3D_gldm_DependenceNonUniformity	0.764358
EP-log.sigma.5.mm.3D_gldm_DependenceNonUniformityNormalized	0.991259
EP-log.sigma.5.mm.3D_gldm_DependenceVariance	0.712244
EP-log.sigma.5.mm.3D_gldm_GrayLevelNonUniformity	0.598094
EP-log.sigma.5.mm.3D_gldm_GrayLevelVariance	0.480988
EP-log.sigma.5.mm.3D_gldm_HighGrayLevelEmphasis	0.652077
EP-log.sigma.5.mm.3D_gldm_LargeDependenceEmphasis	0.776486
EP-log.sigma.5.mm.3D_gldm_LargeDependenceHighGrayLevelEmphasis	0.883382
EP-log.sigma.5.mm.3D_gldm_LargeDependenceLowGrayLevelEmphasis	0.12271
EP-log.sigma.5.mm.3D_gldm_LowGrayLevelEmphasis	0.578526
EP-log.sigma.5.mm.3D_gldm_SmallDependenceEmphasis	0.988235
EP-log.sigma.5.mm.3D_gldm_SmallDependenceHighGrayLevelEmphasis	0.562795
EP-log.sigma.5.mm.3D_gldm_SmallDependenceLowGrayLevelEmphasis	0.662733
EP-log.sigma.5.mm.3D_glrlm_GrayLevelNonUniformity	0.613807
EP-log.sigma.5.mm.3D_glrlm_GrayLevelNonUniformityNormalized	0.741716
EP-log.sigma.5.mm.3D_glrlm_GrayLevelVariance	0.477738
EP-log.sigma.5.mm.3D_glrlm_HighGrayLevelRunEmphasis	0.654542
EP-log.sigma.5.mm.3D_glrlm_LongRunEmphasis	0.826539
EP-log.sigma.5.mm.3D_glrlm_LongRunHighGrayLevelEmphasis	0.929346
EP-log.sigma.5.mm.3D_glrlm_LongRunLowGrayLevelEmphasis	0.542373
EP-log.sigma.5.mm.3D_glrlm_LowGrayLevelRunEmphasis	0.803203
EP-log.sigma.5.mm.3D_glrlm_RunEntropy	0.861327
EP-log.sigma.5.mm.3D_glrlm_RunLengthNonUniformity	0.780735
EP-log.sigma.5.mm.3D_glrlm_RunLengthNonUniformityNormalized	0.810968
EP-log.sigma.5.mm.3D_glrlm_RunPercentage	0.822889
EP-log.sigma.5.mm.3D_glrlm_RunVariance	0.860557
EP-log.sigma.5.mm.3D_glrlm_ShortRunEmphasis	0.799683
EP-log.sigma.5.mm.3D_glrlm_ShortRunHighGrayLevelEmphasis	0.657766
EP-log.sigma.5.mm.3D_glrlm_ShortRunLowGrayLevelEmphasis	0.815237
EP-log.sigma.5.mm.3D_glszm_GrayLevelNonUniformity	0.640357
EP-log.sigma.5.mm.3D_glszm_GrayLevelNonUniformityNormalized	0.79963
EP-log.sigma.5.mm.3D_glszm_GrayLevelVariance	0.524441
EP-log.sigma.5.mm.3D_glszm_HighGrayLevelZoneEmphasis	0.810945
EP-log.sigma.5.mm.3D_glszm_LargeAreaEmphasis	0.427964
EP-log.sigma.5.mm.3D_glszm_LargeAreaHighGrayLevelEmphasis	0.79848
EP-log.sigma.5.mm.3D_glszm_LargeAreaLowGrayLevelEmphasis	0.389864
EP-log.sigma.5.mm.3D_glszm_LowGrayLevelZoneEmphasis	0.814134
EP-log.sigma.5.mm.3D_glszm_SizeZoneNonUniformity	0.771825
EP-log.sigma.5.mm.3D_glszm_SizeZoneNonUniformityNormalized	0.984716
EP-log.sigma.5.mm.3D_glszm_SmallAreaEmphasis	0.868572
EP-log.sigma.5.mm.3D_glszm_SmallAreaHighGrayLevelEmphasis	0.813799
EP-log.sigma.5.mm.3D_glszm_SmallAreaLowGrayLevelEmphasis	0.660815
EP-log.sigma.5.mm.3D_glszm_ZoneEntropy	0.93437
EP-log.sigma.5.mm.3D_glszm_ZonePercentage	0.989052
EP-log.sigma.5.mm.3D_glszm_ZoneVariance	0.208871
EP-log.sigma.5.mm.3D_ngtdm_Busyness	0.55025
EP-log.sigma.5.mm.3D_ngtdm_Coarseness	0.805086
EP-log.sigma.5.mm.3D_ngtdm_Complexity	0.41704
EP-log.sigma.5.mm.3D_ngtdm_Contrast	0.783547
EP-log.sigma.5.mm.3D_ngtdm_Strength	0.928227
EP-logarithm_firstorder_10Percentile	0.649382
EP-logarithm_firstorder_90Percentile	0.680125
EP-logarithm_firstorder_Energy	0.674408
EP-logarithm_firstorder_Entropy	0.946708
EP-logarithm_firstorder_InterquartileRange	0.709668
EP-logarithm_firstorder_Kurtosis	0.130848
EP-logarithm_firstorder_Maximum	0.677343
EP-logarithm_firstorder_MeanAbsoluteDeviation	0.893966
EP-logarithm_firstorder_Mean	0.655989
EP-logarithm_firstorder_Median	0.677295
EP-logarithm_firstorder_Minimum	0.430526
EP-logarithm_firstorder_Range	0.307409
EP-logarithm_firstorder_RobustMeanAbsoluteDeviation	0.921347
EP-logarithm_firstorder_RootMeanSquared	0.674174
EP-logarithm_firstorder_Skewness	0.48215
EP-logarithm_firstorder_TotalEnergy	0.674408
EP-logarithm_firstorder_Uniformity	0.954322
EP-logarithm_firstorder_Variance	0.667727
EP-logarithm_glcm_Autocorrelation	0.365149
EP-logarithm_glcm_ClusterProminence	0.231753
EP-logarithm_glcm_ClusterShade	0.30688
EP-logarithm_glcm_ClusterTendency	0.741986
EP-logarithm_glcm_Contrast	0.537975
EP-logarithm_glcm_Correlation	0.599498
EP-logarithm_glcm_DifferenceAverage	0.89919
EP-logarithm_glcm_DifferenceEntropy	0.93706
EP-logarithm_glcm_DifferenceVariance	0.80479
EP-logarithm_glcm_Id	0.973069
EP-logarithm_glcm_Idm	0.975059
EP-logarithm_glcm_Idmn	0.350323
EP-logarithm_glcm_Idn	0.204431
EP-logarithm_glcm_Imc1	0.639247
EP-logarithm_glcm_Imc2	0.944327
EP-logarithm_glcm_InverseVariance	0.976483
EP-logarithm_glcm_JointAverage	0.780489
EP-logarithm_glcm_JointEnergy	0.954904
EP-logarithm_glcm_JointEntropy	0.959304
EP-logarithm_glcm_MCC	0.648813
EP-logarithm_glcm_MaximumProbability	0.965913
EP-logarithm_glcm_SumAverage	0.780489
EP-logarithm_glcm_SumEntropy	0.960761
EP-logarithm_glcm_SumSquares	0.696545
EP-logarithm_gldm_DependenceEntropy	0.951655
EP-logarithm_gldm_DependenceNonUniformity	0.603737
EP-logarithm_gldm_DependenceNonUniformityNormalized	0.867843
EP-logarithm_gldm_DependenceVariance	0.98316
EP-logarithm_gldm_GrayLevelNonUniformity	0.339213
EP-logarithm_gldm_GrayLevelVariance	0.668096
EP-logarithm_gldm_HighGrayLevelEmphasis	0.357497
EP-logarithm_gldm_LargeDependenceEmphasis	0.980696
EP-logarithm_gldm_LargeDependenceHighGrayLevelEmphasis	0.22659
EP-logarithm_gldm_LargeDependenceLowGrayLevelEmphasis	0.416658
EP-logarithm_gldm_LowGrayLevelEmphasis	0.134562
EP-logarithm_gldm_SmallDependenceEmphasis	0.314274
EP-logarithm_gldm_SmallDependenceHighGrayLevelEmphasis	0.808947
EP-logarithm_gldm_SmallDependenceLowGrayLevelEmphasis	0.705666
EP-logarithm_glrlm_GrayLevelNonUniformity	0.435233
EP-logarithm_glrlm_GrayLevelNonUniformityNormalized	0.952449
EP-logarithm_glrlm_GrayLevelVariance	0.653093
EP-logarithm_glrlm_HighGrayLevelRunEmphasis	0.357389
EP-logarithm_glrlm_LongRunEmphasis	0.901872
EP-logarithm_glrlm_LongRunHighGrayLevelEmphasis	0.240239
EP-logarithm_glrlm_LongRunLowGrayLevelEmphasis	0.228276
EP-logarithm_glrlm_LowGrayLevelRunEmphasis	0.279138
EP-logarithm_glrlm_RunEntropy	0.939487
EP-logarithm_glrlm_RunLengthNonUniformity	0.758365
EP-logarithm_glrlm_RunLengthNonUniformityNormalized	0.97376
EP-logarithm_glrlm_RunPercentage	0.98572
EP-logarithm_glrlm_RunVariance	0.97616
EP-logarithm_glrlm_ShortRunEmphasis	0.620124
EP-logarithm_glrlm_ShortRunHighGrayLevelEmphasis	0.705872
EP-logarithm_glrlm_ShortRunLowGrayLevelEmphasis	0.141524
EP-logarithm_glszm_GrayLevelNonUniformity	0.938782
EP-logarithm_glszm_GrayLevelNonUniformityNormalized	0.928975
EP-logarithm_glszm_GrayLevelVariance	0.358612
EP-logarithm_glszm_HighGrayLevelZoneEmphasis	0.350495
EP-logarithm_glszm_LargeAreaEmphasis	0.577639
EP-logarithm_glszm_LargeAreaHighGrayLevelEmphasis	0.473387
EP-logarithm_glszm_LargeAreaLowGrayLevelEmphasis	0.0830411
EP-logarithm_glszm_LowGrayLevelZoneEmphasis	0.300785
EP-logarithm_glszm_SizeZoneNonUniformity	0.580673
EP-logarithm_glszm_SizeZoneNonUniformityNormalized	0.974025
EP-logarithm_glszm_SmallAreaEmphasis	-0.00785054
EP-logarithm_glszm_SmallAreaHighGrayLevelEmphasis	0.835983
EP-logarithm_glszm_SmallAreaLowGrayLevelEmphasis	0.615764
EP-logarithm_glszm_ZoneEntropy	0.972413
EP-logarithm_glszm_ZonePercentage	0.611872
EP-logarithm_glszm_ZoneVariance	0.79329
EP-logarithm_ngtdm_Busyness	0.476327
EP-logarithm_ngtdm_Coarseness	0.693459
EP-logarithm_ngtdm_Complexity	0.68844
EP-logarithm_ngtdm_Contrast	0.69114
EP-logarithm_ngtdm_Strength	0.279708
EP-square_firstorder_10Percentile	0.901593
EP-square_firstorder_90Percentile	0.853079
EP-square_firstorder_Energy	0.987721
EP-square_firstorder_Entropy	0.665176
EP-square_firstorder_InterquartileRange	0.966542
EP-square_firstorder_Kurtosis	0.929595
EP-square_firstorder_Maximum	0.990352
EP-square_firstorder_MeanAbsoluteDeviation	0.905727
EP-square_firstorder_Mean	0.969116
EP-square_firstorder_Median	0.964657
EP-square_firstorder_Minimum	0.500469
EP-square_firstorder_Range	0.986476
EP-square_firstorder_RobustMeanAbsoluteDeviation	0.963917
EP-square_firstorder_RootMeanSquared	0.904962
EP-square_firstorder_Skewness	0.966896
EP-square_firstorder_TotalEnergy	0.987721
EP-square_firstorder_Uniformity	0.414791
EP-square_firstorder_Variance	0.739429
EP-square_glcm_Autocorrelation	0.956817
EP-square_glcm_ClusterProminence	0.725199
EP-square_glcm_ClusterShade	0.420587
EP-square_glcm_ClusterTendency	0.801845
EP-square_glcm_Contrast	0.750238
EP-square_glcm_Correlation	0.780249
EP-square_glcm_DifferenceAverage	0.852223
EP-square_glcm_DifferenceEntropy	0.483927
EP-square_glcm_DifferenceVariance	0.481641
EP-square_glcm_Id	0.982743
EP-square_glcm_Idm	0.728502
EP-square_glcm_Idmn	0.970608
EP-square_glcm_Idn	0.971966
EP-square_glcm_Imc1	0.981596
EP-square_glcm_Imc2	0.928601
EP-square_glcm_InverseVariance	0.980086
EP-square_glcm_JointAverage	0.816668
EP-square_glcm_JointEnergy	0.708817
EP-square_glcm_JointEntropy	0.963692
EP-square_glcm_MCC	0.862439
EP-square_glcm_MaximumProbability	0.737597
EP-square_glcm_SumAverage	0.816668
EP-square_glcm_SumEntropy	0.973314
EP-square_glcm_SumSquares	0.970535
EP-square_gldm_DependenceEntropy	0.985094
EP-square_gldm_DependenceNonUniformity	0.893004
EP-square_gldm_DependenceNonUniformityNormalized	0.995054
EP-square_gldm_DependenceVariance	0.955585
EP-square_gldm_GrayLevelNonUniformity	0.765409
EP-square_gldm_GrayLevelVariance	0.739571
EP-square_gldm_HighGrayLevelEmphasis	0.789703
EP-square_gldm_LargeDependenceEmphasis	0.51605
EP-square_gldm_LargeDependenceHighGrayLevelEmphasis	0.941668
EP-square_gldm_LargeDependenceLowGrayLevelEmphasis	0.232416
EP-square_gldm_LowGrayLevelEmphasis	0.67686
EP-square_gldm_SmallDependenceEmphasis	0.0240696
EP-square_gldm_SmallDependenceHighGrayLevelEmphasis	0.639792
EP-square_gldm_SmallDependenceLowGrayLevelEmphasis	0.573202
EP-square_glrlm_GrayLevelNonUniformity	0.76205
EP-square_glrlm_GrayLevelNonUniformityNormalized	0.413455
EP-square_glrlm_GrayLevelVariance	0.822601
EP-square_glrlm_HighGrayLevelRunEmphasis	0.789661
EP-square_glrlm_LongRunEmphasis	0.208656
EP-square_glrlm_LongRunHighGrayLevelEmphasis	0.927639
EP-square_glrlm_LongRunLowGrayLevelEmphasis	0.513881
EP-square_glrlm_LowGrayLevelRunEmphasis	0.743196
EP-square_glrlm_RunEntropy	0.827454
EP-square_glrlm_RunLengthNonUniformity	0.768392
EP-square_glrlm_RunLengthNonUniformityNormalized	0.809452
EP-square_glrlm_RunPercentage	0.258598
EP-square_glrlm_RunVariance	0.99179
EP-square_glrlm_ShortRunEmphasis	0.106946
EP-square_glrlm_ShortRunHighGrayLevelEmphasis	0.949855
EP-square_glrlm_ShortRunLowGrayLevelEmphasis	0.779133
EP-square_glszm_GrayLevelNonUniformity	0.753222
EP-square_glszm_GrayLevelNonUniformityNormalized	0.399608
EP-square_glszm_GrayLevelVariance	0.967266
EP-square_glszm_HighGrayLevelZoneEmphasis	0.793767
EP-square_glszm_LargeAreaEmphasis	0.998227
EP-square_glszm_LargeAreaHighGrayLevelEmphasis	0.954169
EP-square_glszm_LargeAreaLowGrayLevelEmphasis	0.548866
EP-square_glszm_LowGrayLevelZoneEmphasis	0.722556
EP-square_glszm_SizeZoneNonUniformity	0.882
EP-square_glszm_SizeZoneNonUniformityNormalized	0.997962
EP-square_glszm_SmallAreaEmphasis	0.00234475
EP-square_glszm_SmallAreaHighGrayLevelEmphasis	0.390051
EP-square_glszm_SmallAreaLowGrayLevelEmphasis	0.528215
EP-square_glszm_ZoneEntropy	0.988062
EP-square_glszm_ZonePercentage	0.197658
EP-square_glszm_ZoneVariance	0.979921
EP-square_ngtdm_Busyness	0.923626
EP-square_ngtdm_Coarseness	0.940597
EP-square_ngtdm_Complexity	0.966301
EP-square_ngtdm_Contrast	0.393051
EP-square_ngtdm_Strength	0.42865
EP-squareroot_firstorder_10Percentile	0.883557
EP-squareroot_firstorder_90Percentile	0.788207
EP-squareroot_firstorder_Energy	0.766043
EP-squareroot_firstorder_Entropy	0.953647
EP-squareroot_firstorder_InterquartileRange	0.607037
EP-squareroot_firstorder_Kurtosis	0.382028
EP-squareroot_firstorder_Maximum	0.885755
EP-squareroot_firstorder_MeanAbsoluteDeviation	0.674634
EP-squareroot_firstorder_Mean	0.896243
EP-squareroot_firstorder_Median	0.898877
EP-squareroot_firstorder_Minimum	0.466027
EP-squareroot_firstorder_Range	0.772399
EP-squareroot_firstorder_RobustMeanAbsoluteDeviation	0.596469
EP-squareroot_firstorder_RootMeanSquared	0.895942
EP-squareroot_firstorder_Skewness	0.752181
EP-squareroot_firstorder_TotalEnergy	0.766043
EP-squareroot_firstorder_Uniformity	0.955013
EP-squareroot_firstorder_Variance	0.898722
EP-squareroot_glcm_Autocorrelation	0.323112
EP-squareroot_glcm_ClusterProminence	0.70373
EP-squareroot_glcm_ClusterShade	0.432635
EP-squareroot_glcm_ClusterTendency	0.603018
EP-squareroot_glcm_Contrast	0.806097
EP-squareroot_glcm_Correlation	0.773889
EP-squareroot_glcm_DifferenceAverage	0.95006
EP-squareroot_glcm_DifferenceEntropy	0.966902
EP-squareroot_glcm_DifferenceVariance	0.788984
EP-squareroot_glcm_Id	0.982129
EP-squareroot_glcm_Idm	0.876491
EP-squareroot_glcm_Idmn	0.61769
EP-squareroot_glcm_Idn	0.53199
EP-squareroot_glcm_Imc1	0.816297
EP-squareroot_glcm_Imc2	0.924114
EP-squareroot_glcm_InverseVariance	0.982584
EP-squareroot_glcm_JointAverage	0.675747
EP-squareroot_glcm_JointEnergy	0.956253
EP-squareroot_glcm_JointEntropy	0.960658
EP-squareroot_glcm_MCC	0.566341
EP-squareroot_glcm_MaximumProbability	0.72826
EP-squareroot_glcm_SumAverage	0.675747
EP-squareroot_glcm_SumEntropy	0.960965
EP-squareroot_glcm_SumSquares	0.925704
EP-squareroot_gldm_DependenceEntropy	0.96495
EP-squareroot_gldm_DependenceNonUniformity	0.754198
EP-squareroot_gldm_DependenceNonUniformityNormalized	0.79944
EP-squareroot_gldm_DependenceVariance	0.983955
EP-squareroot_gldm_GrayLevelNonUniformity	0.747749
EP-squareroot_gldm_GrayLevelVariance	0.898808
EP-squareroot_gldm_HighGrayLevelEmphasis	0.414506
EP-squareroot_gldm_LargeDependenceEmphasis	0.482032
EP-squareroot_gldm_LargeDependenceHighGrayLevelEmphasis	0.300236
EP-squareroot_gldm_LargeDependenceLowGrayLevelEmphasis	0.552005
EP-squareroot_gldm_LowGrayLevelEmphasis	0.812839
EP-squareroot_gldm_SmallDependenceEmphasis	0.0273311
EP-squareroot_gldm_SmallDependenceHighGrayLevelEmphasis	0.428944
EP-squareroot_gldm_SmallDependenceLowGrayLevelEmphasis	0.466105
EP-squareroot_glrlm_GrayLevelNonUniformity	0.751312
EP-squareroot_glrlm_GrayLevelNonUniformityNormalized	0.953863
EP-squareroot_glrlm_GrayLevelVariance	0.898796
EP-squareroot_glrlm_HighGrayLevelRunEmphasis	0.414307
EP-squareroot_glrlm_LongRunEmphasis	0.167408
EP-squareroot_glrlm_LongRunHighGrayLevelEmphasis	0.306591
EP-squareroot_glrlm_LongRunLowGrayLevelEmphasis	0.566287
EP-squareroot_glrlm_LowGrayLevelRunEmphasis	0.822672
EP-squareroot_glrlm_RunEntropy	0.952219
EP-squareroot_glrlm_RunLengthNonUniformity	0.764438
EP-squareroot_glrlm_RunLengthNonUniformityNormalized	0.987632
EP-squareroot_glrlm_RunPercentage	0.475262
EP-squareroot_glrlm_RunVariance	0.983446
EP-squareroot_glrlm_ShortRunEmphasis	0.0851292
EP-squareroot_glrlm_ShortRunHighGrayLevelEmphasis	0.424055
EP-squareroot_glrlm_ShortRunLowGrayLevelEmphasis	0.829789
EP-squareroot_glszm_GrayLevelNonUniformity	0.940303
EP-squareroot_glszm_GrayLevelNonUniformityNormalized	0.94946
EP-squareroot_glszm_GrayLevelVariance	0.681055
EP-squareroot_glszm_HighGrayLevelZoneEmphasis	0.413449
EP-squareroot_glszm_LargeAreaEmphasis	0.994582
EP-squareroot_glszm_LargeAreaHighGrayLevelEmphasis	0.169665
EP-squareroot_glszm_LargeAreaLowGrayLevelEmphasis	0.143304
EP-squareroot_glszm_LowGrayLevelZoneEmphasis	0.734558
EP-squareroot_glszm_SizeZoneNonUniformity	0.883501
EP-squareroot_glszm_SizeZoneNonUniformityNormalized	0.992439
EP-squareroot_glszm_SmallAreaEmphasis	-0.00167506
EP-squareroot_glszm_SmallAreaHighGrayLevelEmphasis	0.447063
EP-squareroot_glszm_SmallAreaLowGrayLevelEmphasis	0.322637
EP-squareroot_glszm_ZoneEntropy	0.975805
EP-squareroot_glszm_ZonePercentage	0.27121
EP-squareroot_glszm_ZoneVariance	0.983557
EP-squareroot_ngtdm_Busyness	0.612771
EP-squareroot_ngtdm_Coarseness	0.783751
EP-squareroot_ngtdm_Complexity	0.800906
EP-squareroot_ngtdm_Contrast	0.331546
EP-squareroot_ngtdm_Strength	0.778841
EP-wavelet.LLH_firstorder_10Percentile	0.992349
EP-wavelet.LLH_firstorder_90Percentile	0.990661
EP-wavelet.LLH_firstorder_Energy	0.942679
EP-wavelet.LLH_firstorder_Entropy	0.994519
EP-wavelet.LLH_firstorder_InterquartileRange	0.982733
EP-wavelet.LLH_firstorder_Kurtosis	0.96463
EP-wavelet.LLH_firstorder_Maximum	0.866498
EP-wavelet.LLH_firstorder_MeanAbsoluteDeviation	0.804697
EP-wavelet.LLH_firstorder_Mean	0.549058
EP-wavelet.LLH_firstorder_Median	0.5977
EP-wavelet.LLH_firstorder_Minimum	0.993001
EP-wavelet.LLH_firstorder_Range	0.749229
EP-wavelet.LLH_firstorder_RobustMeanAbsoluteDeviation	0.98424
EP-wavelet.LLH_firstorder_RootMeanSquared	0.996857
EP-wavelet.LLH_firstorder_Skewness	0.532873
EP-wavelet.LLH_firstorder_TotalEnergy	0.942679
EP-wavelet.LLH_firstorder_Uniformity	0.990414
EP-wavelet.LLH_firstorder_Variance	0.623884
EP-wavelet.LLH_glcm_Autocorrelation	0.737426
EP-wavelet.LLH_glcm_ClusterProminence	0.10184
EP-wavelet.LLH_glcm_ClusterShade	0.7092
EP-wavelet.LLH_glcm_ClusterTendency	0.990127
EP-wavelet.LLH_glcm_Contrast	0.525209
EP-wavelet.LLH_glcm_Correlation	0.134344
EP-wavelet.LLH_glcm_DifferenceAverage	0.781369
EP-wavelet.LLH_glcm_DifferenceEntropy	0.994896
EP-wavelet.LLH_glcm_DifferenceVariance	0.994371
EP-wavelet.LLH_glcm_Id	0.99555
EP-wavelet.LLH_glcm_Idm	0.995627
EP-wavelet.LLH_glcm_Idmn	0.984283
EP-wavelet.LLH_glcm_Idn	0.983989
EP-wavelet.LLH_glcm_Imc1	0.979847
EP-wavelet.LLH_glcm_Imc2	0.708474
EP-wavelet.LLH_glcm_InverseVariance	0.995597
EP-wavelet.LLH_glcm_JointAverage	0.993116
EP-wavelet.LLH_glcm_JointEnergy	0.928378
EP-wavelet.LLH_glcm_JointEntropy	0.943916
EP-wavelet.LLH_glcm_MCC	0.865197
EP-wavelet.LLH_glcm_MaximumProbability	0.951394
EP-wavelet.LLH_glcm_SumAverage	0.993116
EP-wavelet.LLH_glcm_SumEntropy	0.990932
EP-wavelet.LLH_glcm_SumSquares	0.785153
EP-wavelet.LLH_gldm_DependenceEntropy	0.832334
EP-wavelet.LLH_gldm_DependenceNonUniformity	0.796572
EP-wavelet.LLH_gldm_DependenceNonUniformityNormalized	0.995364
EP-wavelet.LLH_gldm_DependenceVariance	0.996006
EP-wavelet.LLH_gldm_GrayLevelNonUniformity	0.946796
EP-wavelet.LLH_gldm_GrayLevelVariance	0.623888
EP-wavelet.LLH_gldm_HighGrayLevelEmphasis	0.727066
EP-wavelet.LLH_gldm_LargeDependenceEmphasis	0.995798
EP-wavelet.LLH_gldm_LargeDependenceHighGrayLevelEmphasis	0.990219
EP-wavelet.LLH_gldm_LargeDependenceLowGrayLevelEmphasis	0.958405
EP-wavelet.LLH_gldm_LowGrayLevelEmphasis	0.840277
EP-wavelet.LLH_gldm_SmallDependenceEmphasis	0.995215
EP-wavelet.LLH_gldm_SmallDependenceHighGrayLevelEmphasis	0.719611
EP-wavelet.LLH_gldm_SmallDependenceLowGrayLevelEmphasis	0.812878
EP-wavelet.LLH_glrlm_GrayLevelNonUniformity	0.946158
EP-wavelet.LLH_glrlm_GrayLevelNonUniformityNormalized	0.990505
EP-wavelet.LLH_glrlm_GrayLevelVariance	0.626439
EP-wavelet.LLH_glrlm_HighGrayLevelRunEmphasis	0.727025
EP-wavelet.LLH_glrlm_LongRunEmphasis	0.995854
EP-wavelet.LLH_glrlm_LongRunHighGrayLevelEmphasis	0.531475
EP-wavelet.LLH_glrlm_LongRunLowGrayLevelEmphasis	0.9586
EP-wavelet.LLH_glrlm_LowGrayLevelRunEmphasis	0.84784
EP-wavelet.LLH_glrlm_RunEntropy	0.994028
EP-wavelet.LLH_glrlm_RunLengthNonUniformity	0.783046
EP-wavelet.LLH_glrlm_RunLengthNonUniformityNormalized	0.99503
EP-wavelet.LLH_glrlm_RunPercentage	0.995585
EP-wavelet.LLH_glrlm_RunVariance	0.996186
EP-wavelet.LLH_glrlm_ShortRunEmphasis	0.995102
EP-wavelet.LLH_glrlm_ShortRunHighGrayLevelEmphasis	0.726776
EP-wavelet.LLH_glrlm_ShortRunLowGrayLevelEmphasis	0.853667
EP-wavelet.LLH_glszm_GrayLevelNonUniformity	0.88641
EP-wavelet.LLH_glszm_GrayLevelNonUniformityNormalized	0.991511
EP-wavelet.LLH_glszm_GrayLevelVariance	0.997293
EP-wavelet.LLH_glszm_HighGrayLevelZoneEmphasis	0.726673
EP-wavelet.LLH_glszm_LargeAreaEmphasis	0.752283
EP-wavelet.LLH_glszm_LargeAreaHighGrayLevelEmphasis	0.707905
EP-wavelet.LLH_glszm_LargeAreaLowGrayLevelEmphasis	0.960264
EP-wavelet.LLH_glszm_LowGrayLevelZoneEmphasis	0.925337
EP-wavelet.LLH_glszm_SizeZoneNonUniformity	0.940707
EP-wavelet.LLH_glszm_SizeZoneNonUniformityNormalized	0.993927
EP-wavelet.LLH_glszm_SmallAreaEmphasis	0.993771
EP-wavelet.LLH_glszm_SmallAreaHighGrayLevelEmphasis	0.721786
EP-wavelet.LLH_glszm_SmallAreaLowGrayLevelEmphasis	0.956655
EP-wavelet.LLH_glszm_ZoneEntropy	0.838447
EP-wavelet.LLH_glszm_ZonePercentage	0.995771
EP-wavelet.LLH_glszm_ZoneVariance	0.994295
EP-wavelet.LLH_ngtdm_Busyness	0.659856
EP-wavelet.LLH_ngtdm_Coarseness	0.940037
EP-wavelet.LLH_ngtdm_Complexity	0.4531
EP-wavelet.LLH_ngtdm_Contrast	0.73176
EP-wavelet.LLH_ngtdm_Strength	0.984849
EP-wavelet.LHL_firstorder_10Percentile	0.996757
EP-wavelet.LHL_firstorder_90Percentile	0.979992
EP-wavelet.LHL_firstorder_Energy	0.957319
EP-wavelet.LHL_firstorder_Entropy	0.995921
EP-wavelet.LHL_firstorder_InterquartileRange	0.990579
EP-wavelet.LHL_firstorder_Kurtosis	0.963991
EP-wavelet.LHL_firstorder_Maximum	0.994597
EP-wavelet.LHL_firstorder_MeanAbsoluteDeviation	0.99704
EP-wavelet.LHL_firstorder_Mean	0.758928
EP-wavelet.LHL_firstorder_Median	0.599732
EP-wavelet.LHL_firstorder_Minimum	0.991609
EP-wavelet.LHL_firstorder_Range	0.996395
EP-wavelet.LHL_firstorder_RobustMeanAbsoluteDeviation	0.993449
EP-wavelet.LHL_firstorder_RootMeanSquared	0.995256
EP-wavelet.LHL_firstorder_Skewness	0.954728
EP-wavelet.LHL_firstorder_TotalEnergy	0.957319
EP-wavelet.LHL_firstorder_Uniformity	0.995459
EP-wavelet.LHL_firstorder_Variance	0.86667
EP-wavelet.LHL_glcm_Autocorrelation	0.985225
EP-wavelet.LHL_glcm_ClusterProminence	0.541001
EP-wavelet.LHL_glcm_ClusterShade	0.689716
EP-wavelet.LHL_glcm_ClusterTendency	0.9933
EP-wavelet.LHL_glcm_Contrast	0.997091
EP-wavelet.LHL_glcm_Correlation	0.834205
EP-wavelet.LHL_glcm_DifferenceAverage	0.998198
EP-wavelet.LHL_glcm_DifferenceEntropy	0.997469
EP-wavelet.LHL_glcm_DifferenceVariance	0.853802
EP-wavelet.LHL_glcm_Id	0.998145
EP-wavelet.LHL_glcm_Idm	0.997977
EP-wavelet.LHL_glcm_Idmn	0.918004
EP-wavelet.LHL_glcm_Idn	0.945491
EP-wavelet.LHL_glcm_Imc1	0.975519
EP-wavelet.LHL_glcm_Imc2	0.812478
EP-wavelet.LHL_glcm_InverseVariance	0.997054
EP-wavelet.LHL_glcm_JointAverage	0.990714
EP-wavelet.LHL_glcm_JointEnergy	0.937969
EP-wavelet.LHL_glcm_JointEntropy	0.958179
EP-wavelet.LHL_glcm_MCC	0.910973
EP-wavelet.LHL_glcm_MaximumProbability	0.937819
EP-wavelet.LHL_glcm_SumAverage	0.990714
EP-wavelet.LHL_glcm_SumEntropy	0.991257
EP-wavelet.LHL_glcm_SumSquares	0.995866
EP-wavelet.LHL_gldm_DependenceEntropy	0.987867
EP-wavelet.LHL_gldm_DependenceNonUniformity	0.630942
EP-wavelet.LHL_gldm_DependenceNonUniformityNormalized	0.995638
EP-wavelet.LHL_gldm_DependenceVariance	0.994693
EP-wavelet.LHL_gldm_GrayLevelNonUniformity	0.96447
EP-wavelet.LHL_gldm_GrayLevelVariance	0.866766
EP-wavelet.LHL_gldm_HighGrayLevelEmphasis	0.707277
EP-wavelet.LHL_gldm_LargeDependenceEmphasis	0.995135
EP-wavelet.LHL_gldm_LargeDependenceHighGrayLevelEmphasis	0.742782
EP-wavelet.LHL_gldm_LargeDependenceLowGrayLevelEmphasis	0.875205
EP-wavelet.LHL_gldm_LowGrayLevelEmphasis	0.748128
EP-wavelet.LHL_gldm_SmallDependenceEmphasis	0.995837
EP-wavelet.LHL_gldm_SmallDependenceHighGrayLevelEmphasis	0.850767
EP-wavelet.LHL_gldm_SmallDependenceLowGrayLevelEmphasis	0.595494
EP-wavelet.LHL_glrlm_GrayLevelNonUniformity	0.964333
EP-wavelet.LHL_glrlm_GrayLevelNonUniformityNormalized	0.995462
EP-wavelet.LHL_glrlm_GrayLevelVariance	0.86676
EP-wavelet.LHL_glrlm_HighGrayLevelRunEmphasis	0.707195
EP-wavelet.LHL_glrlm_LongRunEmphasis	0.995179
EP-wavelet.LHL_glrlm_LongRunHighGrayLevelEmphasis	0.708369
EP-wavelet.LHL_glrlm_LongRunLowGrayLevelEmphasis	0.748658
EP-wavelet.LHL_glrlm_LowGrayLevelRunEmphasis	0.74872
EP-wavelet.LHL_glrlm_RunEntropy	0.995573
EP-wavelet.LHL_glrlm_RunLengthNonUniformity	0.537335
EP-wavelet.LHL_glrlm_RunLengthNonUniformityNormalized	0.995778
EP-wavelet.LHL_glrlm_RunPercentage	0.995448
EP-wavelet.LHL_glrlm_RunVariance	0.994426
EP-wavelet.LHL_glrlm_ShortRunEmphasis	0.995745
EP-wavelet.LHL_glrlm_ShortRunHighGrayLevelEmphasis	0.706924
EP-wavelet.LHL_glrlm_ShortRunLowGrayLevelEmphasis	0.748766
EP-wavelet.LHL_glszm_GrayLevelNonUniformity	0.944152
EP-wavelet.LHL_glszm_GrayLevelNonUniformityNormalized	0.995256
EP-wavelet.LHL_glszm_GrayLevelVariance	0.866367
EP-wavelet.LHL_glszm_HighGrayLevelZoneEmphasis	0.706247
EP-wavelet.LHL_glszm_LargeAreaEmphasis	0.991623
EP-wavelet.LHL_glszm_LargeAreaHighGrayLevelEmphasis	0.72869
EP-wavelet.LHL_glszm_LargeAreaLowGrayLevelEmphasis	0.887551
EP-wavelet.LHL_glszm_LowGrayLevelZoneEmphasis	0.745821
EP-wavelet.LHL_glszm_SizeZoneNonUniformity	0.638275
EP-wavelet.LHL_glszm_SizeZoneNonUniformityNormalized	0.995937
EP-wavelet.LHL_glszm_SmallAreaEmphasis	0.996118
EP-wavelet.LHL_glszm_SmallAreaHighGrayLevelEmphasis	0.703657
EP-wavelet.LHL_glszm_SmallAreaLowGrayLevelEmphasis	0.752324
EP-wavelet.LHL_glszm_ZoneEntropy	0.99124
EP-wavelet.LHL_glszm_ZonePercentage	0.995169
EP-wavelet.LHL_glszm_ZoneVariance	0.985693
EP-wavelet.LHL_ngtdm_Busyness	0.688673
EP-wavelet.LHL_ngtdm_Coarseness	0.561627
EP-wavelet.LHL_ngtdm_Complexity	0.987572
EP-wavelet.LHL_ngtdm_Contrast	0.986058
EP-wavelet.LHL_ngtdm_Strength	0.185591
EP-wavelet.LHH_firstorder_10Percentile	0.998592
EP-wavelet.LHH_firstorder_90Percentile	0.830503
EP-wavelet.LHH_firstorder_Energy	0.702498
EP-wavelet.LHH_firstorder_Entropy	0.998986
EP-wavelet.LHH_firstorder_InterquartileRange	0.99336
EP-wavelet.LHH_firstorder_Kurtosis	0.876081
EP-wavelet.LHH_firstorder_Maximum	0.771945
EP-wavelet.LHH_firstorder_MeanAbsoluteDeviation	0.623829
EP-wavelet.LHH_firstorder_Mean	0.274942
EP-wavelet.LHH_firstorder_Median	0.54683
EP-wavelet.LHH_firstorder_Minimum	0.968087
EP-wavelet.LHH_firstorder_Range	0.807548
EP-wavelet.LHH_firstorder_RobustMeanAbsoluteDeviation	0.9929
EP-wavelet.LHH_firstorder_RootMeanSquared	0.997367
EP-wavelet.LHH_firstorder_Skewness	0.733723
EP-wavelet.LHH_firstorder_TotalEnergy	0.702498
EP-wavelet.LHH_firstorder_Uniformity	0.858914
EP-wavelet.LHH_firstorder_Variance	0.825388
EP-wavelet.LHH_glcm_Autocorrelation	0.360556
EP-wavelet.LHH_glcm_ClusterProminence	0.0482497
EP-wavelet.LHH_glcm_ClusterShade	0.18639
EP-wavelet.LHH_glcm_ClusterTendency	0.723799
EP-wavelet.LHH_glcm_Contrast	0.994783
EP-wavelet.LHH_glcm_Correlation	0.338037
EP-wavelet.LHH_glcm_DifferenceAverage	0.997946
EP-wavelet.LHH_glcm_DifferenceEntropy	0.998744
EP-wavelet.LHH_glcm_DifferenceVariance	0.550967
EP-wavelet.LHH_glcm_Id	0.998654
EP-wavelet.LHH_glcm_Idm	0.867125
EP-wavelet.LHH_glcm_Idmn	0.787449
EP-wavelet.LHH_glcm_Idn	0.81907
EP-wavelet.LHH_glcm_Imc1	0.773437
EP-wavelet.LHH_glcm_Imc2	0.984938
EP-wavelet.LHH_glcm_InverseVariance	0.872429
EP-wavelet.LHH_glcm_JointAverage	0.967893
EP-wavelet.LHH_glcm_JointEnergy	0.990941
EP-wavelet.LHH_glcm_JointEntropy	0.990414
EP-wavelet.LHH_glcm_MCC	0.904578
EP-wavelet.LHH_glcm_MaximumProbability	0.994848
EP-wavelet.LHH_glcm_SumAverage	0.967893
EP-wavelet.LHH_glcm_SumEntropy	0.998375
EP-wavelet.LHH_glcm_SumSquares	0.711483
EP-wavelet.LHH_gldm_DependenceEntropy	0.992081
EP-wavelet.LHH_gldm_DependenceNonUniformity	0.784635
EP-wavelet.LHH_gldm_DependenceNonUniformityNormalized	0.99645
EP-wavelet.LHH_gldm_DependenceVariance	0.70514
EP-wavelet.LHH_gldm_GrayLevelNonUniformity	0.822821
EP-wavelet.LHH_gldm_GrayLevelVariance	0.825417
EP-wavelet.LHH_gldm_HighGrayLevelEmphasis	0.359067
EP-wavelet.LHH_gldm_LargeDependenceEmphasis	0.995581
EP-wavelet.LHH_gldm_LargeDependenceHighGrayLevelEmphasis	0.751197
EP-wavelet.LHH_gldm_LargeDependenceLowGrayLevelEmphasis	0.762009
EP-wavelet.LHH_gldm_LowGrayLevelEmphasis	0.795842
EP-wavelet.LHH_gldm_SmallDependenceEmphasis	0.996994
EP-wavelet.LHH_gldm_SmallDependenceHighGrayLevelEmphasis	0.316254
EP-wavelet.LHH_gldm_SmallDependenceLowGrayLevelEmphasis	0.68648
EP-wavelet.LHH_glrlm_GrayLevelNonUniformity	0.811866
EP-wavelet.LHH_glrlm_GrayLevelNonUniformityNormalized	0.859133
EP-wavelet.LHH_glrlm_GrayLevelVariance	0.825763
EP-wavelet.LHH_glrlm_HighGrayLevelRunEmphasis	0.359171
EP-wavelet.LHH_glrlm_LongRunEmphasis	0.873309
EP-wavelet.LHH_glrlm_LongRunHighGrayLevelEmphasis	0.371213
EP-wavelet.LHH_glrlm_LongRunLowGrayLevelEmphasis	0.803289
EP-wavelet.LHH_glrlm_LowGrayLevelRunEmphasis	0.796262
EP-wavelet.LHH_glrlm_RunEntropy	0.998764
EP-wavelet.LHH_glrlm_RunLengthNonUniformity	0.771617
EP-wavelet.LHH_glrlm_RunLengthNonUniformityNormalized	0.996812
EP-wavelet.LHH_glrlm_RunPercentage	0.996924
EP-wavelet.LHH_glrlm_RunVariance	0.855022
EP-wavelet.LHH_glrlm_ShortRunEmphasis	0.996898
EP-wavelet.LHH_glrlm_ShortRunHighGrayLevelEmphasis	0.356595
EP-wavelet.LHH_glrlm_ShortRunLowGrayLevelEmphasis	0.794928
EP-wavelet.LHH_glszm_GrayLevelNonUniformity	0.937621
EP-wavelet.LHH_glszm_GrayLevelNonUniformityNormalized	0.997861
EP-wavelet.LHH_glszm_GrayLevelVariance	0.551464
EP-wavelet.LHH_glszm_HighGrayLevelZoneEmphasis	0.36012
EP-wavelet.LHH_glszm_LargeAreaEmphasis	0.973752
EP-wavelet.LHH_glszm_LargeAreaHighGrayLevelEmphasis	0.663321
EP-wavelet.LHH_glszm_LargeAreaLowGrayLevelEmphasis	0.778305
EP-wavelet.LHH_glszm_LowGrayLevelZoneEmphasis	0.734318
EP-wavelet.LHH_glszm_SizeZoneNonUniformity	0.753353
EP-wavelet.LHH_glszm_SizeZoneNonUniformityNormalized	0.994896
EP-wavelet.LHH_glszm_SmallAreaEmphasis	0.994924
EP-wavelet.LHH_glszm_SmallAreaHighGrayLevelEmphasis	0.346668
EP-wavelet.LHH_glszm_SmallAreaLowGrayLevelEmphasis	0.687631
EP-wavelet.LHH_glszm_ZoneEntropy	0.989543
EP-wavelet.LHH_glszm_ZonePercentage	0.997094
EP-wavelet.LHH_glszm_ZoneVariance	0.970223
EP-wavelet.LHH_ngtdm_Busyness	0.710329
EP-wavelet.LHH_ngtdm_Coarseness	0.930048
EP-wavelet.LHH_ngtdm_Complexity	0.278263
EP-wavelet.LHH_ngtdm_Contrast	0.406196
EP-wavelet.LHH_ngtdm_Strength	0.976031
EP-wavelet.HLL_firstorder_10Percentile	0.752061
EP-wavelet.HLL_firstorder_90Percentile	0.717295
EP-wavelet.HLL_firstorder_Energy	0.774735
EP-wavelet.HLL_firstorder_Entropy	0.983097
EP-wavelet.HLL_firstorder_InterquartileRange	0.68038
EP-wavelet.HLL_firstorder_Kurtosis	0.945426
EP-wavelet.HLL_firstorder_Maximum	0.939056
EP-wavelet.HLL_firstorder_MeanAbsoluteDeviation	0.415265
EP-wavelet.HLL_firstorder_Mean	0.9149
EP-wavelet.HLL_firstorder_Median	0.928036
EP-wavelet.HLL_firstorder_Minimum	0.961912
EP-wavelet.HLL_firstorder_Range	0.963413
EP-wavelet.HLL_firstorder_RobustMeanAbsoluteDeviation	0.676516
EP-wavelet.HLL_firstorder_RootMeanSquared	0.459072
EP-wavelet.HLL_firstorder_Skewness	0.730513
EP-wavelet.HLL_firstorder_TotalEnergy	0.774735
EP-wavelet.HLL_firstorder_Uniformity	0.86324
EP-wavelet.HLL_firstorder_Variance	0.56177
EP-wavelet.HLL_glcm_Autocorrelation	0.780359
EP-wavelet.HLL_glcm_ClusterProminence	0.414283
EP-wavelet.HLL_glcm_ClusterShade	0.714956
EP-wavelet.HLL_glcm_ClusterTendency	0.521447
EP-wavelet.HLL_glcm_Contrast	0.476002
EP-wavelet.HLL_glcm_Correlation	0.696164
EP-wavelet.HLL_glcm_DifferenceAverage	0.560049
EP-wavelet.HLL_glcm_DifferenceEntropy	0.990011
EP-wavelet.HLL_glcm_DifferenceVariance	0.501084
EP-wavelet.HLL_glcm_Id	0.994404
EP-wavelet.HLL_glcm_Idm	0.993739
EP-wavelet.HLL_glcm_Idmn	0.972389
EP-wavelet.HLL_glcm_Idn	0.970888
EP-wavelet.HLL_glcm_Imc1	0.980847
EP-wavelet.HLL_glcm_Imc2	0.967831
EP-wavelet.HLL_glcm_InverseVariance	0.993722
EP-wavelet.HLL_glcm_JointAverage	0.960475
EP-wavelet.HLL_glcm_JointEnergy	0.930631
EP-wavelet.HLL_glcm_JointEntropy	0.948022
EP-wavelet.HLL_glcm_MCC	0.678314
EP-wavelet.HLL_glcm_MaximumProbability	0.929073
EP-wavelet.HLL_glcm_SumAverage	0.960475
EP-wavelet.HLL_glcm_SumEntropy	0.98064
EP-wavelet.HLL_glcm_SumSquares	0.565582
EP-wavelet.HLL_gldm_DependenceEntropy	0.950629
EP-wavelet.HLL_gldm_DependenceNonUniformity	0.632653
EP-wavelet.HLL_gldm_DependenceNonUniformityNormalized	0.990887
EP-wavelet.HLL_gldm_DependenceVariance	0.989616
EP-wavelet.HLL_gldm_GrayLevelNonUniformity	0.957353
EP-wavelet.HLL_gldm_GrayLevelVariance	0.561771
EP-wavelet.HLL_gldm_HighGrayLevelEmphasis	0.776454
EP-wavelet.HLL_gldm_LargeDependenceEmphasis	0.991647
EP-wavelet.HLL_gldm_LargeDependenceHighGrayLevelEmphasis	0.936841
EP-wavelet.HLL_gldm_LargeDependenceLowGrayLevelEmphasis	0.952501
EP-wavelet.HLL_gldm_LowGrayLevelEmphasis	0.953991
EP-wavelet.HLL_gldm_SmallDependenceEmphasis	0.992587
EP-wavelet.HLL_gldm_SmallDependenceHighGrayLevelEmphasis	0.722757
EP-wavelet.HLL_gldm_SmallDependenceLowGrayLevelEmphasis	0.952617
EP-wavelet.HLL_glrlm_GrayLevelNonUniformity	0.957092
EP-wavelet.HLL_glrlm_GrayLevelNonUniformityNormalized	0.862857
EP-wavelet.HLL_glrlm_GrayLevelVariance	0.56307
EP-wavelet.HLL_glrlm_HighGrayLevelRunEmphasis	0.776384
EP-wavelet.HLL_glrlm_LongRunEmphasis	0.992493
EP-wavelet.HLL_glrlm_LongRunHighGrayLevelEmphasis	0.777774
EP-wavelet.HLL_glrlm_LongRunLowGrayLevelEmphasis	0.954644
EP-wavelet.HLL_glrlm_LowGrayLevelRunEmphasis	0.953628
EP-wavelet.HLL_glrlm_RunEntropy	0.981077
EP-wavelet.HLL_glrlm_RunLengthNonUniformity	0.535355
EP-wavelet.HLL_glrlm_RunLengthNonUniformityNormalized	0.991677
EP-wavelet.HLL_glrlm_RunPercentage	0.992116
EP-wavelet.HLL_glrlm_RunVariance	0.992737
EP-wavelet.HLL_glrlm_ShortRunEmphasis	0.991842
EP-wavelet.HLL_glrlm_ShortRunHighGrayLevelEmphasis	0.776042
EP-wavelet.HLL_glrlm_ShortRunLowGrayLevelEmphasis	0.953406
EP-wavelet.HLL_glszm_GrayLevelNonUniformity	0.954507
EP-wavelet.HLL_glszm_GrayLevelNonUniformityNormalized	0.859445
EP-wavelet.HLL_glszm_GrayLevelVariance	0.577358
EP-wavelet.HLL_glszm_HighGrayLevelZoneEmphasis	0.775432
EP-wavelet.HLL_glszm_LargeAreaEmphasis	0.98871
EP-wavelet.HLL_glszm_LargeAreaHighGrayLevelEmphasis	0.937576
EP-wavelet.HLL_glszm_LargeAreaLowGrayLevelEmphasis	0.950278
EP-wavelet.HLL_glszm_LowGrayLevelZoneEmphasis	0.950312
EP-wavelet.HLL_glszm_SizeZoneNonUniformity	0.737819
EP-wavelet.HLL_glszm_SizeZoneNonUniformityNormalized	0.992194
EP-wavelet.HLL_glszm_SmallAreaEmphasis	0.992989
EP-wavelet.HLL_glszm_SmallAreaHighGrayLevelEmphasis	0.727794
EP-wavelet.HLL_glszm_SmallAreaLowGrayLevelEmphasis	0.951598
EP-wavelet.HLL_glszm_ZoneEntropy	0.956212
EP-wavelet.HLL_glszm_ZonePercentage	0.992783
EP-wavelet.HLL_glszm_ZoneVariance	0.982281
EP-wavelet.HLL_ngtdm_Busyness	0.739269
EP-wavelet.HLL_ngtdm_Coarseness	0.631871
EP-wavelet.HLL_ngtdm_Complexity	0.725356
EP-wavelet.HLL_ngtdm_Contrast	0.990947
EP-wavelet.HLL_ngtdm_Strength	0.975677
EP-wavelet.HLH_firstorder_10Percentile	0.893547
EP-wavelet.HLH_firstorder_90Percentile	0.751123
EP-wavelet.HLH_firstorder_Energy	0.768371
EP-wavelet.HLH_firstorder_Entropy	0.997927
EP-wavelet.HLH_firstorder_InterquartileRange	0.845733
EP-wavelet.HLH_firstorder_Kurtosis	0.946815
EP-wavelet.HLH_firstorder_Maximum	0.991455
EP-wavelet.HLH_firstorder_MeanAbsoluteDeviation	0.882712
EP-wavelet.HLH_firstorder_Mean	0.413731
EP-wavelet.HLH_firstorder_Median	0.788149
EP-wavelet.HLH_firstorder_Minimum	0.985454
EP-wavelet.HLH_firstorder_Range	0.994542
EP-wavelet.HLH_firstorder_RobustMeanAbsoluteDeviation	0.85789
EP-wavelet.HLH_firstorder_RootMeanSquared	0.825823
EP-wavelet.HLH_firstorder_Skewness	0.604775
EP-wavelet.HLH_firstorder_TotalEnergy	0.768371
EP-wavelet.HLH_firstorder_Uniformity	0.998315
EP-wavelet.HLH_firstorder_Variance	0.37322
EP-wavelet.HLH_glcm_Autocorrelation	0.729348
EP-wavelet.HLH_glcm_ClusterProminence	0.0405371
EP-wavelet.HLH_glcm_ClusterShade	0.817871
EP-wavelet.HLH_glcm_ClusterTendency	0.536928
EP-wavelet.HLH_glcm_Contrast	0.545026
EP-wavelet.HLH_glcm_Correlation	0.202797
EP-wavelet.HLH_glcm_DifferenceAverage	0.894985
EP-wavelet.HLH_glcm_DifferenceEntropy	0.998078
EP-wavelet.HLH_glcm_DifferenceVariance	0.858641
EP-wavelet.HLH_glcm_Id	0.998213
EP-wavelet.HLH_glcm_Idm	0.856621
EP-wavelet.HLH_glcm_Idmn	0.665521
EP-wavelet.HLH_glcm_Idn	0.85151
EP-wavelet.HLH_glcm_Imc1	0.974432
EP-wavelet.HLH_glcm_Imc2	0.791166
EP-wavelet.HLH_glcm_InverseVariance	0.85038
EP-wavelet.HLH_glcm_JointAverage	0.987088
EP-wavelet.HLH_glcm_JointEnergy	0.99271
EP-wavelet.HLH_glcm_JointEntropy	0.982862
EP-wavelet.HLH_glcm_MCC	0.86044
EP-wavelet.HLH_glcm_MaximumProbability	0.988352
EP-wavelet.HLH_glcm_SumAverage	0.987088
EP-wavelet.HLH_glcm_SumEntropy	0.996984
EP-wavelet.HLH_glcm_SumSquares	0.39222
EP-wavelet.HLH_gldm_DependenceEntropy	0.982232
EP-wavelet.HLH_gldm_DependenceNonUniformity	0.816394
EP-wavelet.HLH_gldm_DependenceNonUniformityNormalized	0.994397
EP-wavelet.HLH_gldm_DependenceVariance	0.991815
EP-wavelet.HLH_gldm_GrayLevelNonUniformity	0.958382
EP-wavelet.HLH_gldm_GrayLevelVariance	0.373537
EP-wavelet.HLH_gldm_HighGrayLevelEmphasis	0.734687
EP-wavelet.HLH_gldm_LargeDependenceEmphasis	0.855886
EP-wavelet.HLH_gldm_LargeDependenceHighGrayLevelEmphasis	0.592628
EP-wavelet.HLH_gldm_LargeDependenceLowGrayLevelEmphasis	0.763048
EP-wavelet.HLH_gldm_LowGrayLevelEmphasis	0.906617
EP-wavelet.HLH_gldm_SmallDependenceEmphasis	0.885554
EP-wavelet.HLH_gldm_SmallDependenceHighGrayLevelEmphasis	0.981943
EP-wavelet.HLH_gldm_SmallDependenceLowGrayLevelEmphasis	0.695952
EP-wavelet.HLH_glrlm_GrayLevelNonUniformity	0.957357
EP-wavelet.HLH_glrlm_GrayLevelNonUniformityNormalized	0.998259
EP-wavelet.HLH_glrlm_GrayLevelVariance	0.373607
EP-wavelet.HLH_glrlm_HighGrayLevelRunEmphasis	0.734677
EP-wavelet.HLH_glrlm_LongRunEmphasis	0.693349
EP-wavelet.HLH_glrlm_LongRunHighGrayLevelEmphasis	0.732161
EP-wavelet.HLH_glrlm_LongRunLowGrayLevelEmphasis	0.903651
EP-wavelet.HLH_glrlm_LowGrayLevelRunEmphasis	0.907497
EP-wavelet.HLH_glrlm_RunEntropy	0.997407
EP-wavelet.HLH_glrlm_RunLengthNonUniformity	0.76739
EP-wavelet.HLH_glrlm_RunLengthNonUniformityNormalized	0.717039
EP-wavelet.HLH_glrlm_RunPercentage	0.709206
EP-wavelet.HLH_glrlm_RunVariance	0.680781
EP-wavelet.HLH_glrlm_ShortRunEmphasis	0.707099
EP-wavelet.HLH_glrlm_ShortRunHighGrayLevelEmphasis	0.735261
EP-wavelet.HLH_glrlm_ShortRunLowGrayLevelEmphasis	0.908699
EP-wavelet.HLH_glszm_GrayLevelNonUniformity	0.754026
EP-wavelet.HLH_glszm_GrayLevelNonUniformityNormalized	0.997631
EP-wavelet.HLH_glszm_GrayLevelVariance	0.539805
EP-wavelet.HLH_glszm_HighGrayLevelZoneEmphasis	0.734351
EP-wavelet.HLH_glszm_LargeAreaEmphasis	0.690879
EP-wavelet.HLH_glszm_LargeAreaHighGrayLevelEmphasis	0.978491
EP-wavelet.HLH_glszm_LargeAreaLowGrayLevelEmphasis	0.671098
EP-wavelet.HLH_glszm_LowGrayLevelZoneEmphasis	0.92735
EP-wavelet.HLH_glszm_SizeZoneNonUniformity	0.796222
EP-wavelet.HLH_glszm_SizeZoneNonUniformityNormalized	0.991692
EP-wavelet.HLH_glszm_SmallAreaEmphasis	0.992493
EP-wavelet.HLH_glszm_SmallAreaHighGrayLevelEmphasis	0.980241
EP-wavelet.HLH_glszm_SmallAreaLowGrayLevelEmphasis	0.942636
EP-wavelet.HLH_glszm_ZoneEntropy	0.981278
EP-wavelet.HLH_glszm_ZonePercentage	0.864611
EP-wavelet.HLH_glszm_ZoneVariance	0.61017
EP-wavelet.HLH_ngtdm_Busyness	0.960529
EP-wavelet.HLH_ngtdm_Coarseness	0.929519
EP-wavelet.HLH_ngtdm_Complexity	0.76709
EP-wavelet.HLH_ngtdm_Contrast	0.98031
EP-wavelet.HLH_ngtdm_Strength	0.969209
EP-wavelet.HHL_firstorder_10Percentile	0.996815
EP-wavelet.HHL_firstorder_90Percentile	0.83129
EP-wavelet.HHL_firstorder_Energy	0.678992
EP-wavelet.HHL_firstorder_Entropy	0.997558
EP-wavelet.HHL_firstorder_InterquartileRange	0.842076
EP-wavelet.HHL_firstorder_Kurtosis	0.948334
EP-wavelet.HHL_firstorder_Maximum	0.984388
EP-wavelet.HHL_firstorder_MeanAbsoluteDeviation	0.816675
EP-wavelet.HHL_firstorder_Mean	0.676045
EP-wavelet.HHL_firstorder_Median	0.885344
EP-wavelet.HHL_firstorder_Minimum	0.948765
EP-wavelet.HHL_firstorder_Range	0.980781
EP-wavelet.HHL_firstorder_RobustMeanAbsoluteDeviation	0.822278
EP-wavelet.HHL_firstorder_RootMeanSquared	0.742644
EP-wavelet.HHL_firstorder_Skewness	0.820589
EP-wavelet.HHL_firstorder_TotalEnergy	0.678992
EP-wavelet.HHL_firstorder_Uniformity	0.996756
EP-wavelet.HHL_firstorder_Variance	0.726973
EP-wavelet.HHL_glcm_Autocorrelation	0.682858
EP-wavelet.HHL_glcm_ClusterProminence	0.612799
EP-wavelet.HHL_glcm_ClusterShade	0.426148
EP-wavelet.HHL_glcm_ClusterTendency	0.729087
EP-wavelet.HHL_glcm_Contrast	0.993082
EP-wavelet.HHL_glcm_Correlation	0.97994
EP-wavelet.HHL_glcm_DifferenceAverage	0.612402
EP-wavelet.HHL_glcm_DifferenceEntropy	0.998136
EP-wavelet.HHL_glcm_DifferenceVariance	0.525426
EP-wavelet.HHL_glcm_Id	0.998768
EP-wavelet.HHL_glcm_Idm	0.998521
EP-wavelet.HHL_glcm_Idmn	0.892755
EP-wavelet.HHL_glcm_Idn	0.905059
EP-wavelet.HHL_glcm_Imc1	0.966378
EP-wavelet.HHL_glcm_Imc2	0.77281
EP-wavelet.HHL_glcm_InverseVariance	0.997906
EP-wavelet.HHL_glcm_JointAverage	0.94789
EP-wavelet.HHL_glcm_JointEnergy	0.973639
EP-wavelet.HHL_glcm_JointEntropy	0.974646
EP-wavelet.HHL_glcm_MCC	0.894883
EP-wavelet.HHL_glcm_MaximumProbability	0.963479
EP-wavelet.HHL_glcm_SumAverage	0.94789
EP-wavelet.HHL_glcm_SumEntropy	0.997012
EP-wavelet.HHL_glcm_SumSquares	0.707638
EP-wavelet.HHL_gldm_DependenceEntropy	0.983515
EP-wavelet.HHL_gldm_DependenceNonUniformity	0.800451
EP-wavelet.HHL_gldm_DependenceNonUniformityNormalized	0.99859
EP-wavelet.HHL_gldm_DependenceVariance	0.813466
EP-wavelet.HHL_gldm_GrayLevelNonUniformity	0.781526
EP-wavelet.HHL_gldm_GrayLevelVariance	0.726589
EP-wavelet.HHL_gldm_HighGrayLevelEmphasis	0.945744
EP-wavelet.HHL_gldm_LargeDependenceEmphasis	0.779507
EP-wavelet.HHL_gldm_LargeDependenceHighGrayLevelEmphasis	0.710992
EP-wavelet.HHL_gldm_LargeDependenceLowGrayLevelEmphasis	0.79334
EP-wavelet.HHL_gldm_LowGrayLevelEmphasis	0.66961
EP-wavelet.HHL_gldm_SmallDependenceEmphasis	0.998669
EP-wavelet.HHL_gldm_SmallDependenceHighGrayLevelEmphasis	0.696322
EP-wavelet.HHL_gldm_SmallDependenceLowGrayLevelEmphasis	0.69158
EP-wavelet.HHL_glrlm_GrayLevelNonUniformity	0.776302
EP-wavelet.HHL_glrlm_GrayLevelNonUniformityNormalized	0.996714
EP-wavelet.HHL_glrlm_GrayLevelVariance	0.727175
EP-wavelet.HHL_glrlm_HighGrayLevelRunEmphasis	0.945729
EP-wavelet.HHL_glrlm_LongRunEmphasis	0.817071
EP-wavelet.HHL_glrlm_LongRunHighGrayLevelEmphasis	0.942903
EP-wavelet.HHL_glrlm_LongRunLowGrayLevelEmphasis	0.670394
EP-wavelet.HHL_glrlm_LowGrayLevelRunEmphasis	0.670821
EP-wavelet.HHL_glrlm_RunEntropy	0.996967
EP-wavelet.HHL_glrlm_RunLengthNonUniformity	0.541335
EP-wavelet.HHL_glrlm_RunLengthNonUniformityNormalized	0.83301
EP-wavelet.HHL_glrlm_RunPercentage	0.824786
EP-wavelet.HHL_glrlm_RunVariance	0.819389
EP-wavelet.HHL_glrlm_ShortRunEmphasis	0.826258
EP-wavelet.HHL_glrlm_ShortRunHighGrayLevelEmphasis	0.946445
EP-wavelet.HHL_glrlm_ShortRunLowGrayLevelEmphasis	0.671089
EP-wavelet.HHL_glszm_GrayLevelNonUniformity	0.715823
EP-wavelet.HHL_glszm_GrayLevelNonUniformityNormalized	0.997704
EP-wavelet.HHL_glszm_GrayLevelVariance	0.734317
EP-wavelet.HHL_glszm_HighGrayLevelZoneEmphasis	0.94555
EP-wavelet.HHL_glszm_LargeAreaEmphasis	0.996703
EP-wavelet.HHL_glszm_LargeAreaHighGrayLevelEmphasis	0.712141
EP-wavelet.HHL_glszm_LargeAreaLowGrayLevelEmphasis	0.527236
EP-wavelet.HHL_glszm_LowGrayLevelZoneEmphasis	0.688374
EP-wavelet.HHL_glszm_SizeZoneNonUniformity	0.794736
EP-wavelet.HHL_glszm_SizeZoneNonUniformityNormalized	0.997897
EP-wavelet.HHL_glszm_SmallAreaEmphasis	0.997931
EP-wavelet.HHL_glszm_SmallAreaHighGrayLevelEmphasis	0.953007
EP-wavelet.HHL_glszm_SmallAreaLowGrayLevelEmphasis	0.698292
EP-wavelet.HHL_glszm_ZoneEntropy	0.987005
EP-wavelet.HHL_glszm_ZonePercentage	0.998786
EP-wavelet.HHL_glszm_ZoneVariance	0.996292
EP-wavelet.HHL_ngtdm_Busyness	0.873128
EP-wavelet.HHL_ngtdm_Coarseness	0.678483
EP-wavelet.HHL_ngtdm_Complexity	0.537536
EP-wavelet.HHL_ngtdm_Contrast	0.959987
EP-wavelet.HHL_ngtdm_Strength	0.982662
EP-wavelet.HHH_firstorder_10Percentile	0.826441
EP-wavelet.HHH_firstorder_90Percentile	0.671246
EP-wavelet.HHH_firstorder_Energy	0.781938
EP-wavelet.HHH_firstorder_Entropy	0.899953
EP-wavelet.HHH_firstorder_InterquartileRange	0.661591
EP-wavelet.HHH_firstorder_Kurtosis	0.970856
EP-wavelet.HHH_firstorder_Maximum	0.949288
EP-wavelet.HHH_firstorder_MeanAbsoluteDeviation	0.828648
EP-wavelet.HHH_firstorder_Mean	0.438699
EP-wavelet.HHH_firstorder_Median	0.216214
EP-wavelet.HHH_firstorder_Minimum	0.99447
EP-wavelet.HHH_firstorder_Range	0.98669
EP-wavelet.HHH_firstorder_RobustMeanAbsoluteDeviation	0.993991
EP-wavelet.HHH_firstorder_RootMeanSquared	0.703099
EP-wavelet.HHH_firstorder_Skewness	0.37025
EP-wavelet.HHH_firstorder_TotalEnergy	0.781938
EP-wavelet.HHH_firstorder_Uniformity	0.893629
EP-wavelet.HHH_firstorder_Variance	0.506582
EP-wavelet.HHH_glcm_Autocorrelation	0.994647
EP-wavelet.HHH_glcm_ClusterProminence	0.614932
EP-wavelet.HHH_glcm_ClusterShade	0.532409
EP-wavelet.HHH_glcm_ClusterTendency	0.743137
EP-wavelet.HHH_glcm_Contrast	0.732457
EP-wavelet.HHH_glcm_Correlation	0.701024
EP-wavelet.HHH_glcm_DifferenceAverage	0.667577
EP-wavelet.HHH_glcm_DifferenceEntropy	0.998988
EP-wavelet.HHH_glcm_DifferenceVariance	0.543142
EP-wavelet.HHH_glcm_Id	0.998469
EP-wavelet.HHH_glcm_Idm	0.998459
EP-wavelet.HHH_glcm_Idmn	0.987928
EP-wavelet.HHH_glcm_Idn	0.985854
EP-wavelet.HHH_glcm_Imc1	0.966011
EP-wavelet.HHH_glcm_Imc2	0.980686
EP-wavelet.HHH_glcm_InverseVariance	0.998183
EP-wavelet.HHH_glcm_JointAverage	0.994443
EP-wavelet.HHH_glcm_JointEnergy	0.826086
EP-wavelet.HHH_glcm_JointEntropy	0.996859
EP-wavelet.HHH_glcm_MCC	0.922799
EP-wavelet.HHH_glcm_MaximumProbability	0.485037
EP-wavelet.HHH_glcm_SumAverage	0.994443
EP-wavelet.HHH_glcm_SumEntropy	0.998923
EP-wavelet.HHH_glcm_SumSquares	0.737635
EP-wavelet.HHH_gldm_DependenceEntropy	0.993064
EP-wavelet.HHH_gldm_DependenceNonUniformity	0.759058
EP-wavelet.HHH_gldm_DependenceNonUniformityNormalized	0.698662
EP-wavelet.HHH_gldm_DependenceVariance	0.993093
EP-wavelet.HHH_gldm_GrayLevelNonUniformity	0.970865
EP-wavelet.HHH_gldm_GrayLevelVariance	0.504974
EP-wavelet.HHH_gldm_HighGrayLevelEmphasis	0.994883
EP-wavelet.HHH_gldm_LargeDependenceEmphasis	0.814129
EP-wavelet.HHH_gldm_LargeDependenceHighGrayLevelEmphasis	0.975239
EP-wavelet.HHH_gldm_LargeDependenceLowGrayLevelEmphasis	0.600547
EP-wavelet.HHH_gldm_LowGrayLevelEmphasis	0.934142
EP-wavelet.HHH_gldm_SmallDependenceEmphasis	0.919612
EP-wavelet.HHH_gldm_SmallDependenceHighGrayLevelEmphasis	0.727425
EP-wavelet.HHH_gldm_SmallDependenceLowGrayLevelEmphasis	0.896622
EP-wavelet.HHH_glrlm_GrayLevelNonUniformity	0.96751
EP-wavelet.HHH_glrlm_GrayLevelNonUniformityNormalized	0.890278
EP-wavelet.HHH_glrlm_GrayLevelVariance	0.511647
EP-wavelet.HHH_glrlm_HighGrayLevelRunEmphasis	0.994888
EP-wavelet.HHH_glrlm_LongRunEmphasis	0.826372
EP-wavelet.HHH_glrlm_LongRunHighGrayLevelEmphasis	0.994665
EP-wavelet.HHH_glrlm_LongRunLowGrayLevelEmphasis	0.911301
EP-wavelet.HHH_glrlm_LowGrayLevelRunEmphasis	0.935338
EP-wavelet.HHH_glrlm_RunEntropy	0.998589
EP-wavelet.HHH_glrlm_RunLengthNonUniformity	0.747367
EP-wavelet.HHH_glrlm_RunLengthNonUniformityNormalized	0.848113
EP-wavelet.HHH_glrlm_RunPercentage	0.840806
EP-wavelet.HHH_glrlm_RunVariance	0.996216
EP-wavelet.HHH_glrlm_ShortRunEmphasis	0.837567
EP-wavelet.HHH_glrlm_ShortRunHighGrayLevelEmphasis	0.994917
EP-wavelet.HHH_glrlm_ShortRunLowGrayLevelEmphasis	0.940847
EP-wavelet.HHH_glszm_GrayLevelNonUniformity	0.758372
EP-wavelet.HHH_glszm_GrayLevelNonUniformityNormalized	0.885546
EP-wavelet.HHH_glszm_GrayLevelVariance	0.514799
EP-wavelet.HHH_glszm_HighGrayLevelZoneEmphasis	0.99495
EP-wavelet.HHH_glszm_LargeAreaEmphasis	0.226195
EP-wavelet.HHH_glszm_LargeAreaHighGrayLevelEmphasis	0.9634
EP-wavelet.HHH_glszm_LargeAreaLowGrayLevelEmphasis	0.0992154
EP-wavelet.HHH_glszm_LowGrayLevelZoneEmphasis	0.939419
EP-wavelet.HHH_glszm_SizeZoneNonUniformity	0.716141
EP-wavelet.HHH_glszm_SizeZoneNonUniformityNormalized	0.821329
EP-wavelet.HHH_glszm_SmallAreaEmphasis	0.982289
EP-wavelet.HHH_glszm_SmallAreaHighGrayLevelEmphasis	0.99479
EP-wavelet.HHH_glszm_SmallAreaLowGrayLevelEmphasis	0.945446
EP-wavelet.HHH_glszm_ZoneEntropy	0.982786
EP-wavelet.HHH_glszm_ZonePercentage	0.99762
EP-wavelet.HHH_glszm_ZoneVariance	0.215332
EP-wavelet.HHH_ngtdm_Busyness	0.451183
EP-wavelet.HHH_ngtdm_Coarseness	0.694124
EP-wavelet.HHH_ngtdm_Complexity	0.469061
EP-wavelet.HHH_ngtdm_Contrast	0.977686
EP-wavelet.HHH_ngtdm_Strength	0.977909
EP-wavelet.LLL_firstorder_10Percentile	0.958817
EP-wavelet.LLL_firstorder_90Percentile	0.998713
EP-wavelet.LLL_firstorder_Energy	0.98777
EP-wavelet.LLL_firstorder_Entropy	0.958255
EP-wavelet.LLL_firstorder_InterquartileRange	0.689314
EP-wavelet.LLL_firstorder_Kurtosis	0.754729
EP-wavelet.LLL_firstorder_Maximum	0.999537
EP-wavelet.LLL_firstorder_MeanAbsoluteDeviation	0.725156
EP-wavelet.LLL_firstorder_Mean	0.989569
EP-wavelet.LLL_firstorder_Median	0.990155
EP-wavelet.LLL_firstorder_Minimum	0.771078
EP-wavelet.LLL_firstorder_Range	0.95866
EP-wavelet.LLL_firstorder_RobustMeanAbsoluteDeviation	0.698859
EP-wavelet.LLL_firstorder_RootMeanSquared	0.992332
EP-wavelet.LLL_firstorder_Skewness	0.913419
EP-wavelet.LLL_firstorder_TotalEnergy	0.98777
EP-wavelet.LLL_firstorder_Uniformity	0.951682
EP-wavelet.LLL_firstorder_Variance	0.815851
EP-wavelet.LLL_glcm_Autocorrelation	0.664444
EP-wavelet.LLL_glcm_ClusterProminence	0.489803
EP-wavelet.LLL_glcm_ClusterShade	0.662064
EP-wavelet.LLL_glcm_ClusterTendency	0.551985
EP-wavelet.LLL_glcm_Contrast	0.759289
EP-wavelet.LLL_glcm_Correlation	0.91046
EP-wavelet.LLL_glcm_DifferenceAverage	0.973381
EP-wavelet.LLL_glcm_DifferenceEntropy	0.974185
EP-wavelet.LLL_glcm_DifferenceVariance	0.884021
EP-wavelet.LLL_glcm_Id	0.988713
EP-wavelet.LLL_glcm_Idm	0.98695
EP-wavelet.LLL_glcm_Idmn	0.816355
EP-wavelet.LLL_glcm_Idn	0.93597
EP-wavelet.LLL_glcm_Imc1	0.869052
EP-wavelet.LLL_glcm_Imc2	0.46262
EP-wavelet.LLL_glcm_InverseVariance	0.987945
EP-wavelet.LLL_glcm_JointAverage	0.897641
EP-wavelet.LLL_glcm_JointEnergy	0.536635
EP-wavelet.LLL_glcm_JointEntropy	0.963477
EP-wavelet.LLL_glcm_MCC	0.766863
EP-wavelet.LLL_glcm_MaximumProbability	0.913823
EP-wavelet.LLL_glcm_SumAverage	0.897641
EP-wavelet.LLL_glcm_SumEntropy	0.958359
EP-wavelet.LLL_glcm_SumSquares	0.815952
EP-wavelet.LLL_gldm_DependenceEntropy	0.94536
EP-wavelet.LLL_gldm_DependenceNonUniformity	0.570807
EP-wavelet.LLL_gldm_DependenceNonUniformityNormalized	0.98702
EP-wavelet.LLL_gldm_DependenceVariance	0.982578
EP-wavelet.LLL_gldm_GrayLevelNonUniformity	0.953131
EP-wavelet.LLL_gldm_GrayLevelVariance	0.815865
EP-wavelet.LLL_gldm_HighGrayLevelEmphasis	0.677003
EP-wavelet.LLL_gldm_LargeDependenceEmphasis	0.983332
EP-wavelet.LLL_gldm_LargeDependenceHighGrayLevelEmphasis	0.890743
EP-wavelet.LLL_gldm_LargeDependenceLowGrayLevelEmphasis	0.798753
EP-wavelet.LLL_gldm_LowGrayLevelEmphasis	0.760287
EP-wavelet.LLL_gldm_SmallDependenceEmphasis	0.985703
EP-wavelet.LLL_gldm_SmallDependenceHighGrayLevelEmphasis	0.668164
EP-wavelet.LLL_gldm_SmallDependenceLowGrayLevelEmphasis	0.76431
EP-wavelet.LLL_glrlm_GrayLevelNonUniformity	0.953022
EP-wavelet.LLL_glrlm_GrayLevelNonUniformityNormalized	0.951661
EP-wavelet.LLL_glrlm_GrayLevelVariance	0.816215
EP-wavelet.LLL_glrlm_HighGrayLevelRunEmphasis	0.677075
EP-wavelet.LLL_glrlm_LongRunEmphasis	0.984534
EP-wavelet.LLL_glrlm_LongRunHighGrayLevelEmphasis	0.678618
EP-wavelet.LLL_glrlm_LongRunLowGrayLevelEmphasis	0.759615
EP-wavelet.LLL_glrlm_LowGrayLevelRunEmphasis	0.760828
EP-wavelet.LLL_glrlm_RunEntropy	0.957225
EP-wavelet.LLL_glrlm_RunLengthNonUniformity	0.534544
EP-wavelet.LLL_glrlm_RunLengthNonUniformityNormalized	0.984472
EP-wavelet.LLL_glrlm_RunPercentage	0.984607
EP-wavelet.LLL_glrlm_RunVariance	0.984737
EP-wavelet.LLL_glrlm_ShortRunEmphasis	0.984365
EP-wavelet.LLL_glrlm_ShortRunHighGrayLevelEmphasis	0.676678
EP-wavelet.LLL_glrlm_ShortRunLowGrayLevelEmphasis	0.761116
EP-wavelet.LLL_glszm_GrayLevelNonUniformity	0.786044
EP-wavelet.LLL_glszm_GrayLevelNonUniformityNormalized	0.950677
EP-wavelet.LLL_glszm_GrayLevelVariance	0.927559
EP-wavelet.LLL_glszm_HighGrayLevelZoneEmphasis	0.677881
EP-wavelet.LLL_glszm_LargeAreaEmphasis	0.983342
EP-wavelet.LLL_glszm_LargeAreaHighGrayLevelEmphasis	0.70358
EP-wavelet.LLL_glszm_LargeAreaLowGrayLevelEmphasis	0.858791
EP-wavelet.LLL_glszm_LowGrayLevelZoneEmphasis	0.900431
EP-wavelet.LLL_glszm_SizeZoneNonUniformity	0.781553
EP-wavelet.LLL_glszm_SizeZoneNonUniformityNormalized	0.985554
EP-wavelet.LLL_glszm_SmallAreaEmphasis	0.985119
EP-wavelet.LLL_glszm_SmallAreaHighGrayLevelEmphasis	0.673094
EP-wavelet.LLL_glszm_SmallAreaLowGrayLevelEmphasis	0.902146
EP-wavelet.LLL_glszm_ZoneEntropy	0.948415
EP-wavelet.LLL_glszm_ZonePercentage	0.985798
EP-wavelet.LLL_glszm_ZoneVariance	0.981408
EP-wavelet.LLL_ngtdm_Busyness	0.744631
EP-wavelet.LLL_ngtdm_Coarseness	0.948187
EP-wavelet.LLL_ngtdm_Complexity	0.89243
EP-wavelet.LLL_ngtdm_Contrast	0.823163
EP-wavelet.LLL_ngtdm_Strength	0.789653
DP-original_shape_Elongation	0.645176
DP-original_shape_Flatness	0.652649
DP-original_shape_LeastAxisLength	0.617546
DP-original_shape_MajorAxisLength	0.62859
DP-original_shape_Maximum2DDiameterColumn	0.489345
DP-original_shape_Maximum2DDiameterRow	0.46648
DP-original_shape_Maximum2DDiameterSlice	0.389248
DP-original_shape_Maximum3DDiameter	0.558417
DP-original_shape_MeshVolume	0.580388
DP-original_shape_MinorAxisLength	0.402349
DP-original_shape_Sphericity	0.754921
DP-original_shape_SurfaceArea	0.35649
DP-original_shape_SurfaceVolumeRatio	0.630034
DP-original_shape_VoxelVolume	0.583487
DP-original_firstorder_10Percentile	0.384648
DP-original_firstorder_90Percentile	0.497675
DP-original_firstorder_Energy	0.355465
DP-original_firstorder_Entropy	0.0819769
DP-original_firstorder_InterquartileRange	0.428512
DP-original_firstorder_Kurtosis	0.0780143
DP-original_firstorder_Maximum	0.49784
DP-original_firstorder_MeanAbsoluteDeviation	0.701483
DP-original_firstorder_Mean	0.509942
DP-original_firstorder_Median	0.527062
DP-original_firstorder_Minimum	0.247276
DP-original_firstorder_Range	0.648994
DP-original_firstorder_RobustMeanAbsoluteDeviation	0.647744
DP-original_firstorder_RootMeanSquared	0.515481
DP-original_firstorder_Skewness	0.483602
DP-original_firstorder_TotalEnergy	0.355465
DP-original_firstorder_Uniformity	0.227965
DP-original_firstorder_Variance	0.357285
DP-original_glcm_Autocorrelation	0.319086
DP-original_glcm_ClusterProminence	0.227332
DP-original_glcm_ClusterShade	0.021158
DP-original_glcm_ClusterTendency	0.502312
DP-original_glcm_Contrast	0.656581
DP-original_glcm_Correlation	0.591811
DP-original_glcm_DifferenceAverage	0.160301
DP-original_glcm_DifferenceEntropy	0.300861
DP-original_glcm_DifferenceVariance	0.475815
DP-original_glcm_Id	0.517751
DP-original_glcm_Idm	0.50002
DP-original_glcm_Idmn	0.579475
DP-original_glcm_Idn	0.71011
DP-original_glcm_Imc1	0.134081
DP-original_glcm_Imc2	0.340977
DP-original_glcm_InverseVariance	0.705265
DP-original_glcm_JointAverage	0.496698
DP-original_glcm_JointEnergy	0.432652
DP-original_glcm_JointEntropy	0.563957
DP-original_glcm_MCC	0.662426
DP-original_glcm_MaximumProbability	0.52732
DP-original_glcm_SumAverage	0.496698
DP-original_glcm_SumEntropy	0.498052
DP-original_glcm_SumSquares	0.375847
DP-original_gldm_DependenceEntropy	0.436836
DP-original_gldm_DependenceNonUniformity	0.413295
DP-original_gldm_DependenceNonUniformityNormalized	0.547829
DP-original_gldm_DependenceVariance	0.448474
DP-original_gldm_GrayLevelNonUniformity	0.653143
DP-original_gldm_GrayLevelVariance	0.357192
DP-original_gldm_HighGrayLevelEmphasis	0.0669093
DP-original_gldm_LargeDependenceEmphasis	0.346051
DP-original_gldm_LargeDependenceHighGrayLevelEmphasis	0.443323
DP-original_gldm_LargeDependenceLowGrayLevelEmphasis	0.527983
DP-original_gldm_LowGrayLevelEmphasis	0.423882
DP-original_gldm_SmallDependenceEmphasis	0.0267801
DP-original_gldm_SmallDependenceHighGrayLevelEmphasis	0.0587494
DP-original_gldm_SmallDependenceLowGrayLevelEmphasis	0.583728
DP-original_glrlm_GrayLevelNonUniformity	0.652452
DP-original_glrlm_GrayLevelNonUniformityNormalized	0.225828
DP-original_glrlm_GrayLevelVariance	0.359989
DP-original_glrlm_HighGrayLevelRunEmphasis	0.150804
DP-original_glrlm_LongRunEmphasis	0.0983728
DP-original_glrlm_LongRunHighGrayLevelEmphasis	0.45713
DP-original_glrlm_LongRunLowGrayLevelEmphasis	0.437198
DP-original_glrlm_LowGrayLevelRunEmphasis	0.445738
DP-original_glrlm_RunEntropy	0.127773
DP-original_glrlm_RunLengthNonUniformity	0.578228
DP-original_glrlm_RunLengthNonUniformityNormalized	0.34941
DP-original_glrlm_RunPercentage	0.144637
DP-original_glrlm_RunVariance	0.277574
DP-original_glrlm_ShortRunEmphasis	0.102918
DP-original_glrlm_ShortRunHighGrayLevelEmphasis	0.0675972
DP-original_glrlm_ShortRunLowGrayLevelEmphasis	0.454321
DP-original_glszm_GrayLevelNonUniformity	0.354796
DP-original_glszm_GrayLevelNonUniformityNormalized	0.21645
DP-original_glszm_GrayLevelVariance	0.386075
DP-original_glszm_HighGrayLevelZoneEmphasis	0.151941
DP-original_glszm_LargeAreaEmphasis	0.637751
DP-original_glszm_LargeAreaHighGrayLevelEmphasis	0.385545
DP-original_glszm_LargeAreaLowGrayLevelEmphasis	0.730533
DP-original_glszm_LowGrayLevelZoneEmphasis	0.406208
DP-original_glszm_SizeZoneNonUniformity	0.60701
DP-original_glszm_SizeZoneNonUniformityNormalized	0.43458
DP-original_glszm_SmallAreaEmphasis	-0.00741447
DP-original_glszm_SmallAreaHighGrayLevelEmphasis	0.115886
DP-original_glszm_SmallAreaLowGrayLevelEmphasis	0.340634
DP-original_glszm_ZoneEntropy	0.502462
DP-original_glszm_ZonePercentage	0.160295
DP-original_glszm_ZoneVariance	0.461647
DP-original_ngtdm_Busyness	0.157423
DP-original_ngtdm_Coarseness	0.484644
DP-original_ngtdm_Complexity	0.575377
DP-original_ngtdm_Contrast	-0.0209866
DP-original_ngtdm_Strength	0.274656
DP-exponential_firstorder_10Percentile	0.31391
DP-exponential_firstorder_90Percentile	0.387915
DP-exponential_firstorder_Energy	0.437145
DP-exponential_firstorder_Entropy	0.612785
DP-exponential_firstorder_InterquartileRange	0.362318
DP-exponential_firstorder_Kurtosis	0.115809
DP-exponential_firstorder_Maximum	0.315798
DP-exponential_firstorder_MeanAbsoluteDeviation	0.295178
DP-exponential_firstorder_Mean	0.421359
DP-exponential_firstorder_Median	0.341917
DP-exponential_firstorder_Minimum	-0.0135899
DP-exponential_firstorder_Range	0.316112
DP-exponential_firstorder_RobustMeanAbsoluteDeviation	0.342262
DP-exponential_firstorder_RootMeanSquared	0.438174
DP-exponential_firstorder_Skewness	0.232909
DP-exponential_firstorder_TotalEnergy	0.437145
DP-exponential_firstorder_Uniformity	0.847708
DP-exponential_firstorder_Variance	0.358906
DP-exponential_glcm_Autocorrelation	0.0761281
DP-exponential_glcm_ClusterProminence	0.408184
DP-exponential_glcm_ClusterShade	0.0581271
DP-exponential_glcm_ClusterTendency	0.338366
DP-exponential_glcm_Contrast	0.183663
DP-exponential_glcm_Correlation	0.104689
DP-exponential_glcm_DifferenceAverage	0.354773
DP-exponential_glcm_DifferenceEntropy	0.54347
DP-exponential_glcm_DifferenceVariance	0.455501
DP-exponential_glcm_Id	0.848688
DP-exponential_glcm_Idm	0.630527
DP-exponential_glcm_Idmn	0.823933
DP-exponential_glcm_Idn	0.651505
DP-exponential_glcm_Imc1	0.460539
DP-exponential_glcm_Imc2	0.503462
DP-exponential_glcm_InverseVariance	0.675422
DP-exponential_glcm_JointAverage	0.470602
DP-exponential_glcm_JointEnergy	0.340329
DP-exponential_glcm_JointEntropy	0.546601
DP-exponential_glcm_MCC	0.398867
DP-exponential_glcm_MaximumProbability	0.387167
DP-exponential_glcm_SumAverage	0.470602
DP-exponential_glcm_SumEntropy	0.528338
DP-exponential_glcm_SumSquares	0.37463
DP-exponential_gldm_DependenceEntropy	0.526118
DP-exponential_gldm_DependenceNonUniformity	0.601739
DP-exponential_gldm_DependenceNonUniformityNormalized	0.86931
DP-exponential_gldm_DependenceVariance	0.410938
DP-exponential_gldm_GrayLevelNonUniformity	0.428297
DP-exponential_gldm_GrayLevelVariance	0.359353
DP-exponential_gldm_HighGrayLevelEmphasis	-0.00977426
DP-exponential_gldm_LargeDependenceEmphasis	0.332565
DP-exponential_gldm_LargeDependenceHighGrayLevelEmphasis	0.112389
DP-exponential_gldm_LargeDependenceLowGrayLevelEmphasis	0.203811
DP-exponential_gldm_LowGrayLevelEmphasis	0.587552
DP-exponential_gldm_SmallDependenceEmphasis	-0.0516769
DP-exponential_gldm_SmallDependenceHighGrayLevelEmphasis	0.361198
DP-exponential_gldm_SmallDependenceLowGrayLevelEmphasis	0.588346
DP-exponential_glrlm_GrayLevelNonUniformity	0.191116
DP-exponential_glrlm_GrayLevelNonUniformityNormalized	0.801461
DP-exponential_glrlm_GrayLevelVariance	0.275018
DP-exponential_glrlm_HighGrayLevelRunEmphasis	0.0361397
DP-exponential_glrlm_LongRunEmphasis	0.504495
DP-exponential_glrlm_LongRunHighGrayLevelEmphasis	0.0551443
DP-exponential_glrlm_LongRunLowGrayLevelEmphasis	0.52044
DP-exponential_glrlm_LowGrayLevelRunEmphasis	0.445607
DP-exponential_glrlm_RunEntropy	0.610638
DP-exponential_glrlm_RunLengthNonUniformity	0.722624
DP-exponential_glrlm_RunLengthNonUniformityNormalized	0.647356
DP-exponential_glrlm_RunPercentage	0.51803
DP-exponential_glrlm_RunVariance	0.542741
DP-exponential_glrlm_ShortRunEmphasis	0.577206
DP-exponential_glrlm_ShortRunHighGrayLevelEmphasis	0.0356235
DP-exponential_glrlm_ShortRunLowGrayLevelEmphasis	0.573444
DP-exponential_glszm_GrayLevelNonUniformity	0.690654
DP-exponential_glszm_GrayLevelNonUniformityNormalized	0.570884
DP-exponential_glszm_GrayLevelVariance	0.445059
DP-exponential_glszm_HighGrayLevelZoneEmphasis	0.199386
DP-exponential_glszm_LargeAreaEmphasis	0.0306261
DP-exponential_glszm_LargeAreaHighGrayLevelEmphasis	0.298482
DP-exponential_glszm_LargeAreaLowGrayLevelEmphasis	0.240397
DP-exponential_glszm_LowGrayLevelZoneEmphasis	0.542774
DP-exponential_glszm_SizeZoneNonUniformity	0.636946
DP-exponential_glszm_SizeZoneNonUniformityNormalized	0.670965
DP-exponential_glszm_SmallAreaEmphasis	0.0593738
DP-exponential_glszm_SmallAreaHighGrayLevelEmphasis	0.329052
DP-exponential_glszm_SmallAreaLowGrayLevelEmphasis	0.654209
DP-exponential_glszm_ZoneEntropy	0.274504
DP-exponential_glszm_ZonePercentage	0.472525
DP-exponential_glszm_ZoneVariance	0.0306867
DP-exponential_ngtdm_Busyness	0.630858
DP-exponential_ngtdm_Coarseness	0.620377
DP-exponential_ngtdm_Complexity	0.74359
DP-exponential_ngtdm_Contrast	0.0949405
DP-exponential_ngtdm_Strength	0.15631
DP-gradient_firstorder_10Percentile	0.421481
DP-gradient_firstorder_90Percentile	0.653597
DP-gradient_firstorder_Energy	0.278992
DP-gradient_firstorder_Entropy	0.567688
DP-gradient_firstorder_InterquartileRange	0.776337
DP-gradient_firstorder_Kurtosis	0.231834
DP-gradient_firstorder_Maximum	0.533642
DP-gradient_firstorder_MeanAbsoluteDeviation	0.742032
DP-gradient_firstorder_Mean	0.377847
DP-gradient_firstorder_Median	0.545726
DP-gradient_firstorder_Minimum	0.441493
DP-gradient_firstorder_Range	0.529278
DP-gradient_firstorder_RobustMeanAbsoluteDeviation	0.771841
DP-gradient_firstorder_RootMeanSquared	0.556269
DP-gradient_firstorder_Skewness	0.421254
DP-gradient_firstorder_TotalEnergy	0.278992
DP-gradient_firstorder_Uniformity	0.640597
DP-gradient_firstorder_Variance	0.655993
DP-gradient_glcm_Autocorrelation	0.411275
DP-gradient_glcm_ClusterProminence	0.664973
DP-gradient_glcm_ClusterShade	0.631634
DP-gradient_glcm_ClusterTendency	0.657948
DP-gradient_glcm_Contrast	0.173931
DP-gradient_glcm_Correlation	0.567073
DP-gradient_glcm_DifferenceAverage	0.473073
DP-gradient_glcm_DifferenceEntropy	0.596855
DP-gradient_glcm_DifferenceVariance	0.17315
DP-gradient_glcm_Id	0.686386
DP-gradient_glcm_Idm	0.713117
DP-gradient_glcm_Idmn	0.359577
DP-gradient_glcm_Idn	0.365965
DP-gradient_glcm_Imc1	0.488472
DP-gradient_glcm_Imc2	0.70623
DP-gradient_glcm_InverseVariance	0.699687
DP-gradient_glcm_JointAverage	0.0746061
DP-gradient_glcm_JointEnergy	0.606292
DP-gradient_glcm_JointEntropy	0.568278
DP-gradient_glcm_MCC	0.210742
DP-gradient_glcm_MaximumProbability	0.712472
DP-gradient_glcm_SumAverage	0.0746061
DP-gradient_glcm_SumEntropy	0.548337
DP-gradient_glcm_SumSquares	0.493061
DP-gradient_gldm_DependenceEntropy	0.420785
DP-gradient_gldm_DependenceNonUniformity	0.333432
DP-gradient_gldm_DependenceNonUniformityNormalized	0.643595
DP-gradient_gldm_DependenceVariance	0.780887
DP-gradient_gldm_GrayLevelNonUniformity	0.391454
DP-gradient_gldm_GrayLevelVariance	0.65582
DP-gradient_gldm_HighGrayLevelEmphasis	0.181201
DP-gradient_gldm_LargeDependenceEmphasis	0.752311
DP-gradient_gldm_LargeDependenceHighGrayLevelEmphasis	0.749519
DP-gradient_gldm_LargeDependenceLowGrayLevelEmphasis	0.601181
DP-gradient_gldm_LowGrayLevelEmphasis	0.640722
DP-gradient_gldm_SmallDependenceEmphasis	0.721303
DP-gradient_gldm_SmallDependenceHighGrayLevelEmphasis	0.228802
DP-gradient_gldm_SmallDependenceLowGrayLevelEmphasis	0.75715
DP-gradient_glrlm_GrayLevelNonUniformity	0.382172
DP-gradient_glrlm_GrayLevelNonUniformityNormalized	0.638495
DP-gradient_glrlm_GrayLevelVariance	0.656318
DP-gradient_glrlm_HighGrayLevelRunEmphasis	0.182497
DP-gradient_glrlm_LongRunEmphasis	0.736756
DP-gradient_glrlm_LongRunHighGrayLevelEmphasis	0.185216
DP-gradient_glrlm_LongRunLowGrayLevelEmphasis	0.63739
DP-gradient_glrlm_LowGrayLevelRunEmphasis	0.644838
DP-gradient_glrlm_RunEntropy	0.552765
DP-gradient_glrlm_RunLengthNonUniformity	0.473751
DP-gradient_glrlm_RunLengthNonUniformityNormalized	0.736115
DP-gradient_glrlm_RunPercentage	0.735112
DP-gradient_glrlm_RunVariance	0.731346
DP-gradient_glrlm_ShortRunEmphasis	0.739287
DP-gradient_glrlm_ShortRunHighGrayLevelEmphasis	0.181573
DP-gradient_glrlm_ShortRunLowGrayLevelEmphasis	0.647296
DP-gradient_glszm_GrayLevelNonUniformity	0.671592
DP-gradient_glszm_GrayLevelNonUniformityNormalized	0.639772
DP-gradient_glszm_GrayLevelVariance	0.652658
DP-gradient_glszm_HighGrayLevelZoneEmphasis	0.185066
DP-gradient_glszm_LargeAreaEmphasis	0.599127
DP-gradient_glszm_LargeAreaHighGrayLevelEmphasis	0.896784
DP-gradient_glszm_LargeAreaLowGrayLevelEmphasis	0.647002
DP-gradient_glszm_LowGrayLevelZoneEmphasis	0.877889
DP-gradient_glszm_SizeZoneNonUniformity	0.337338
DP-gradient_glszm_SizeZoneNonUniformityNormalized	0.722798
DP-gradient_glszm_SmallAreaEmphasis	0.720952
DP-gradient_glszm_SmallAreaHighGrayLevelEmphasis	0.176481
DP-gradient_glszm_SmallAreaLowGrayLevelEmphasis	0.718771
DP-gradient_glszm_ZoneEntropy	0.634211
DP-gradient_glszm_ZonePercentage	0.718002
DP-gradient_glszm_ZoneVariance	0.690105
DP-gradient_ngtdm_Busyness	0.549612
DP-gradient_ngtdm_Coarseness	0.50287
DP-gradient_ngtdm_Complexity	0.721037
DP-gradient_ngtdm_Contrast	0.510058
DP-gradient_ngtdm_Strength	0.37943
DP-lbp.2D_firstorder_10Percentile	0.593458
DP-lbp.2D_firstorder_90Percentile	2.48e-15
DP-lbp.2D_firstorder_Energy	0.583317
DP-lbp.2D_firstorder_InterquartileRange	0.337035
DP-lbp.2D_firstorder_Kurtosis	0.129679
DP-lbp.2D_firstorder_MeanAbsoluteDeviation	0.345792
DP-lbp.2D_firstorder_Mean	0.30588
DP-lbp.2D_firstorder_Median	0.45283
DP-lbp.2D_firstorder_RobustMeanAbsoluteDeviation	0.392106
DP-lbp.2D_firstorder_RootMeanSquared	0.30576
DP-lbp.2D_firstorder_Skewness	0.303893
DP-lbp.2D_firstorder_TotalEnergy	0.583317
DP-lbp.2D_firstorder_Variance	0.397049
DP-lbp.2D_gldm_DependenceEntropy	0.623867
DP-lbp.2D_gldm_DependenceNonUniformity	0.539094
DP-lbp.2D_gldm_DependenceNonUniformityNormalized	0.598824
DP-lbp.2D_gldm_DependenceVariance	0.558786
DP-lbp.2D_gldm_GrayLevelNonUniformity	0.583487
DP-lbp.2D_gldm_LargeDependenceEmphasis	0.633807
DP-lbp.2D_gldm_LargeDependenceHighGrayLevelEmphasis	0.633807
DP-lbp.2D_gldm_LargeDependenceLowGrayLevelEmphasis	0.633807
DP-lbp.2D_gldm_SmallDependenceEmphasis	0.7313
DP-lbp.2D_gldm_SmallDependenceHighGrayLevelEmphasis	0.7313
DP-lbp.2D_gldm_SmallDependenceLowGrayLevelEmphasis	0.7313
DP-lbp.2D_glrlm_GrayLevelNonUniformity	0.346443
DP-lbp.2D_glrlm_LongRunEmphasis	0.539821
DP-lbp.2D_glrlm_LongRunHighGrayLevelEmphasis	0.539821
DP-lbp.2D_glrlm_LongRunLowGrayLevelEmphasis	0.539821
DP-lbp.2D_glrlm_RunEntropy	0.68065
DP-lbp.2D_glrlm_RunLengthNonUniformity	0.387793
DP-lbp.2D_glrlm_RunLengthNonUniformityNormalized	0.598939
DP-lbp.2D_glrlm_RunPercentage	0.629432
DP-lbp.2D_glrlm_RunVariance	0.525705
DP-lbp.2D_glrlm_ShortRunEmphasis	0.523325
DP-lbp.2D_glrlm_ShortRunHighGrayLevelEmphasis	0.523325
DP-lbp.2D_glrlm_ShortRunLowGrayLevelEmphasis	0.523325
DP-lbp.2D_glszm_GrayLevelNonUniformity	0.0452675
DP-lbp.2D_glszm_LargeAreaEmphasis	0.229927
DP-lbp.2D_glszm_LargeAreaHighGrayLevelEmphasis	0.229927
DP-lbp.2D_glszm_LargeAreaLowGrayLevelEmphasis	0.229927
DP-lbp.2D_glszm_SizeZoneNonUniformity	4.44e-16
DP-lbp.2D_glszm_SizeZoneNonUniformityNormalized	0.406644
DP-lbp.2D_glszm_SmallAreaEmphasis	0.0529126
DP-lbp.2D_glszm_SmallAreaHighGrayLevelEmphasis	0.0529126
DP-lbp.2D_glszm_SmallAreaLowGrayLevelEmphasis	0.0529126
DP-lbp.2D_glszm_ZoneEntropy	0.222636
DP-lbp.2D_glszm_ZonePercentage	0.499561
DP-lbp.2D_glszm_ZoneVariance	0.220354
DP-log.sigma.3.mm.3D_firstorder_10Percentile	0.534436
DP-log.sigma.3.mm.3D_firstorder_90Percentile	0.471587
DP-log.sigma.3.mm.3D_firstorder_Energy	0.291767
DP-log.sigma.3.mm.3D_firstorder_Entropy	0.508094
DP-log.sigma.3.mm.3D_firstorder_InterquartileRange	0.414927
DP-log.sigma.3.mm.3D_firstorder_Kurtosis	0.653823
DP-log.sigma.3.mm.3D_firstorder_Maximum	0.461445
DP-log.sigma.3.mm.3D_firstorder_MeanAbsoluteDeviation	0.464971
DP-log.sigma.3.mm.3D_firstorder_Mean	0.545778
DP-log.sigma.3.mm.3D_firstorder_Median	0.689286
DP-log.sigma.3.mm.3D_firstorder_Minimum	0.420431
DP-log.sigma.3.mm.3D_firstorder_Range	0.682267
DP-log.sigma.3.mm.3D_firstorder_RobustMeanAbsoluteDeviation	0.423028
DP-log.sigma.3.mm.3D_firstorder_RootMeanSquared	0.506128
DP-log.sigma.3.mm.3D_firstorder_Skewness	0.470938
DP-log.sigma.3.mm.3D_firstorder_TotalEnergy	0.291767
DP-log.sigma.3.mm.3D_firstorder_Uniformity	0.577367
DP-log.sigma.3.mm.3D_firstorder_Variance	0.304157
DP-log.sigma.3.mm.3D_glcm_Autocorrelation	0.549656
DP-log.sigma.3.mm.3D_glcm_ClusterProminence	0.100947
DP-log.sigma.3.mm.3D_glcm_ClusterShade	0.507215
DP-log.sigma.3.mm.3D_glcm_ClusterTendency	0.0724912
DP-log.sigma.3.mm.3D_glcm_Contrast	0.502523
DP-log.sigma.3.mm.3D_glcm_Correlation	0.685459
DP-log.sigma.3.mm.3D_glcm_DifferenceAverage	0.366284
DP-log.sigma.3.mm.3D_glcm_DifferenceEntropy	0.534177
DP-log.sigma.3.mm.3D_glcm_DifferenceVariance	0.518665
DP-log.sigma.3.mm.3D_glcm_Id	0.522595
DP-log.sigma.3.mm.3D_glcm_Idm	0.513544
DP-log.sigma.3.mm.3D_glcm_Idmn	0.582907
DP-log.sigma.3.mm.3D_glcm_Idn	0.522544
DP-log.sigma.3.mm.3D_glcm_Imc1	0.449683
DP-log.sigma.3.mm.3D_glcm_Imc2	0.783568
DP-log.sigma.3.mm.3D_glcm_InverseVariance	0.514701
DP-log.sigma.3.mm.3D_glcm_JointAverage	0.685567
DP-log.sigma.3.mm.3D_glcm_JointEnergy	0.491763
DP-log.sigma.3.mm.3D_glcm_JointEntropy	0.457189
DP-log.sigma.3.mm.3D_glcm_MCC	0.181167
DP-log.sigma.3.mm.3D_glcm_MaximumProbability	0.535255
DP-log.sigma.3.mm.3D_glcm_SumAverage	0.685567
DP-log.sigma.3.mm.3D_glcm_SumEntropy	0.485758
DP-log.sigma.3.mm.3D_glcm_SumSquares	0.0762826
DP-log.sigma.3.mm.3D_gldm_DependenceEntropy	0.522331
DP-log.sigma.3.mm.3D_gldm_DependenceNonUniformity	0.270078
DP-log.sigma.3.mm.3D_gldm_DependenceNonUniformityNormalized	0.543808
DP-log.sigma.3.mm.3D_gldm_DependenceVariance	0.736371
DP-log.sigma.3.mm.3D_gldm_GrayLevelNonUniformity	0.428975
DP-log.sigma.3.mm.3D_gldm_GrayLevelVariance	0.304227
DP-log.sigma.3.mm.3D_gldm_HighGrayLevelEmphasis	0.525183
DP-log.sigma.3.mm.3D_gldm_LargeDependenceEmphasis	0.756443
DP-log.sigma.3.mm.3D_gldm_LargeDependenceHighGrayLevelEmphasis	0.496107
DP-log.sigma.3.mm.3D_gldm_LargeDependenceLowGrayLevelEmphasis	0.208574
DP-log.sigma.3.mm.3D_gldm_LowGrayLevelEmphasis	0.539572
DP-log.sigma.3.mm.3D_gldm_SmallDependenceEmphasis	0.54497
DP-log.sigma.3.mm.3D_gldm_SmallDependenceHighGrayLevelEmphasis	0.457302
DP-log.sigma.3.mm.3D_gldm_SmallDependenceLowGrayLevelEmphasis	0.339514
DP-log.sigma.3.mm.3D_glrlm_GrayLevelNonUniformity	0.417173
DP-log.sigma.3.mm.3D_glrlm_GrayLevelNonUniformityNormalized	0.578426
DP-log.sigma.3.mm.3D_glrlm_GrayLevelVariance	0.305671
DP-log.sigma.3.mm.3D_glrlm_HighGrayLevelRunEmphasis	0.523976
DP-log.sigma.3.mm.3D_glrlm_LongRunEmphasis	0.46954
DP-log.sigma.3.mm.3D_glrlm_LongRunHighGrayLevelEmphasis	0.556326
DP-log.sigma.3.mm.3D_glrlm_LongRunLowGrayLevelEmphasis	0.522595
DP-log.sigma.3.mm.3D_glrlm_LowGrayLevelRunEmphasis	0.758096
DP-log.sigma.3.mm.3D_glrlm_RunEntropy	0.510428
DP-log.sigma.3.mm.3D_glrlm_RunLengthNonUniformity	0.58218
DP-log.sigma.3.mm.3D_glrlm_RunLengthNonUniformityNormalized	0.517922
DP-log.sigma.3.mm.3D_glrlm_RunPercentage	0.496557
DP-log.sigma.3.mm.3D_glrlm_RunVariance	0.757044
DP-log.sigma.3.mm.3D_glrlm_ShortRunEmphasis	0.511388
DP-log.sigma.3.mm.3D_glrlm_ShortRunHighGrayLevelEmphasis	0.516555
DP-log.sigma.3.mm.3D_glrlm_ShortRunLowGrayLevelEmphasis	0.739978
DP-log.sigma.3.mm.3D_glszm_GrayLevelNonUniformity	0.499929
DP-log.sigma.3.mm.3D_glszm_GrayLevelNonUniformityNormalized	0.606361
DP-log.sigma.3.mm.3D_glszm_GrayLevelVariance	0.106118
DP-log.sigma.3.mm.3D_glszm_HighGrayLevelZoneEmphasis	0.510896
DP-log.sigma.3.mm.3D_glszm_LargeAreaEmphasis	0.878603
DP-log.sigma.3.mm.3D_glszm_LargeAreaHighGrayLevelEmphasis	0.399853
DP-log.sigma.3.mm.3D_glszm_LargeAreaLowGrayLevelEmphasis	-0.0141899
DP-log.sigma.3.mm.3D_glszm_LowGrayLevelZoneEmphasis	0.653236
DP-log.sigma.3.mm.3D_glszm_SizeZoneNonUniformity	0.294777
DP-log.sigma.3.mm.3D_glszm_SizeZoneNonUniformityNormalized	0.56259
DP-log.sigma.3.mm.3D_glszm_SmallAreaEmphasis	0.570632
DP-log.sigma.3.mm.3D_glszm_SmallAreaHighGrayLevelEmphasis	0.453338
DP-log.sigma.3.mm.3D_glszm_SmallAreaLowGrayLevelEmphasis	0.374721
DP-log.sigma.3.mm.3D_glszm_ZoneEntropy	0.521407
DP-log.sigma.3.mm.3D_glszm_ZonePercentage	0.534456
DP-log.sigma.3.mm.3D_glszm_ZoneVariance	0.519029
DP-log.sigma.3.mm.3D_ngtdm_Busyness	0.596752
DP-log.sigma.3.mm.3D_ngtdm_Coarseness	0.637866
DP-log.sigma.3.mm.3D_ngtdm_Complexity	0.47233
DP-log.sigma.3.mm.3D_ngtdm_Contrast	0.333174
DP-log.sigma.3.mm.3D_ngtdm_Strength	0.208691
DP-log.sigma.5.mm.3D_firstorder_10Percentile	0.702367
DP-log.sigma.5.mm.3D_firstorder_90Percentile	0.575854
DP-log.sigma.5.mm.3D_firstorder_Energy	0.509004
DP-log.sigma.5.mm.3D_firstorder_Entropy	0.407158
DP-log.sigma.5.mm.3D_firstorder_InterquartileRange	0.579887
DP-log.sigma.5.mm.3D_firstorder_Kurtosis	0.499434
DP-log.sigma.5.mm.3D_firstorder_Maximum	0.703197
DP-log.sigma.5.mm.3D_firstorder_MeanAbsoluteDeviation	0.614551
DP-log.sigma.5.mm.3D_firstorder_Mean	0.597967
DP-log.sigma.5.mm.3D_firstorder_Median	0.624665
DP-log.sigma.5.mm.3D_firstorder_Minimum	0.773957
DP-log.sigma.5.mm.3D_firstorder_Range	0.553502
DP-log.sigma.5.mm.3D_firstorder_RobustMeanAbsoluteDeviation	0.590476
DP-log.sigma.5.mm.3D_firstorder_RootMeanSquared	0.626515
DP-log.sigma.5.mm.3D_firstorder_Skewness	0.626145
[truncated: 1,101 more rows]
